# Supplementary material for: Multitasking of Hsp70 chaperone in the biogenesis of bacterial functional amyloids
Source: Commun Biol. 2018 May 31;1:52. doi: 10.1038/s42003-018-0056-0 (PMC6123696; doi:10.1038/s42003-018-0056-0)
Supplement: Supplementary file 3 — Supplementary Data 1 [file 42003_2018_56_MOESM3_ESM.xls]

## Sheet: Data 1
Supplementary Data 1. Microarray data represents up- and down-regulated genes in ∆dnaK, Related to Figure 2
GeneSymbol	Description	Category	Average Log2 Ratio	SE
csgA	curlin major subunit, coiled surface structures; cryptic [b1042]	Curli	-10.6002	0.0657774
csgB	minor curlin subunit precursor, similar ro CsgA [b1041]	Curli	-10.4203	0.0752445
csgC	putative curli production protein [b1043]	Curli	-5.91268	0.464442
csgD	putative 2-component transcriptional regulator for 2nd curli operon [b1040]	Curli	-3.16518	0.40983
csgF	curli production assembly/transport component, 2nd curli operon [b1038]	Curli	-3.09525	0.628901
csgE	curli production assembly/transport component, 2nd curli operon [b1039]	Curli	-3.05692	0.61755
csgG	curli production assembly/transport component, 2nd curli operon [b1037]	Curli	-2.93727	0.733206
yliI	putative dehydrogenase [b0837]	RpoS-regulated	-3.39414	0.431131
ydcK	orf, hypothetical protein [b1428]	RpoS-regulated	-2.92942	0.247208
uspB	orf, hypothetical protein [b3494]	RpoS-regulated	-2.9143	0.190312
yhjY	putative lipase [b3548]	RpoS-regulated	-2.36679	0.0935155
ygaU	orf, hypothetical protein [b2665]	RpoS-regulated	-2.01905	0.0765973
ydcS	putative transport protein [b1440]	RpoS-regulated	-1.96289	0.241053
aldB	aldehyde dehydrogenase B [b3588]	RpoS-regulated	-1.94215	0.416053
talA	transaldolase A [b2464]	RpoS-regulated	-1.9303	0.0916643
phnP	phosphonate metabolism [b4092]	RpoS-regulated	-1.92814	0.271475
aidB	putative acyl coenzyme A dehydrogenase [b4187]	RpoS-regulated	-1.83544	0.174032
gabD	succinate-semialdehyde dehydrogenase, NADP-dependent activity [b2661]	RpoS-regulated	-1.66784	0.568356
yehX	Hypothetical ABC transporter ATP-binding protein yehX [c_2659]	RpoS-regulated	-1.63882	0.17082
ygdI	orf, hypothetical protein [b2809]	RpoS-regulated	-1.62102	0.158436
ygaF	orf, hypothetical protein [Z3958]	RpoS-regulated	-1.48378	0.613518
ydaM	orf, hypothetical protein [b1341]	RpoS-regulated	-1.45076	0.0291473
yeaG	orf, hypothetical protein [b1783]	RpoS-regulated	-1.40612	0.158729
yebF	orf, hypothetical protein [b1847]	RpoS-regulated	-1.40209	0.0491425
yfcG	putative S-transferase [b2302]	RpoS-regulated	-1.39123	0.0178035
otsA	trehalose-6-phosphate synthase [b1896]	RpoS-regulated	-1.27872	0.144688
yjbI	orf, hypothetical protein [b4038]	RpoS-regulated	-1.26976	0.197647
yhjD	orf, hypothetical protein [b3522]	RpoS-regulated	-1.21301	0.0631517
yhjG	orf, hypothetical protein [b3524]	RpoS-regulated	-1.18036	0.158342
ybaY	glycoprotein/polysaccharide metabolism [b0453]	RpoS-regulated	-1.16458	0.286662
katE	catalase; hydroperoxidase HPII [b1732]	RpoS-regulated	-1.09682	0.468994
gabP	transport permease protein of gamma-aminobutyrate [b2663]	RpoS-regulated	-1.05609	0.25652
yphA	orf, hypothetical protein [b2543]	RpoS-regulated	-1.0078	0.190932
yjgR	Hypothetical protein yjgR [c_5364]	RpoS-regulated	-0.940724	0.0875673
argH	argininosuccinate lyase [Z5518]	RpoS-regulated	-0.850428	0.0769371
aroM	protein of aro operon, regulated by aroR [b0390]	RpoS-regulated	-0.828408	0.261879
narY	Respiratory nitrate reductase 2 beta chain [c_1899]	RpoS-regulated	1.31697	0.364273
fimA	major type 1 subunit fimbrin [b4314]	Type I pili	1.20806	0.220155
fimI	fimbrial protein [b4315]	Type I pili	1.45205	0.245235
fimC	periplasmic chaperone, required for type 1 fimbriae [b4316]	Type I pili	1.51472	0.259001
fimB	recombinase involved in phase variation; regulator for fimA [b4312]	Type I pili	2.05553	0.0474042
fimH	minor fimbrial subunit, D-mannose specific adhesin [b4320]	Type I pili	2.28411	0.25072
fimF	fimbrial morphology [b4318]	Type I pili	2.3407	0.225873
fimD	outer membrane protein; export and assembly of type 1 fimbriae, interrupted [b4317]	Type I pili	2.36385	0.275876
fimF	FimF protein precursor [c_5397]	Type I pili	2.55534	0.259636
fimG	fimbrial morphology [b4319]	Type I pili	2.60436	0.265304
ibpA	heat shock protein [b3687]	RpoH regulated	0.957461	0.0585178
groS	GroES, 10 Kd chaperone binds to Hsp60 in pres. Mg-ATP, suppressing its ATPase activity [b4142]	RpoH regulated	1.25631	0.171408
ibpB	heat shock protein [b3686]	RpoH regulated	1.30884	0.047604
clpX	ATP-dependent specificity component of clpP serine protease, chaperone [b0438]	RpoH regulated	1.32212	0.130483
groL	GroEL, chaperone Hsp60, peptide-dependent ATPase, heat shock protein [b4143]	RpoH regulated	1.63947	0.165646
dnaJ	chaperone with DnaK; heat shock protein [b0015]	RpoH regulated	1.76047	0.072977
grpE	phage lambda replication; host DNA synthesis; heat shock protein; protein repair [b2614]	RpoH regulated	1.98949	0.157536
hslV	heat shock protein hslVU, proteasome-related peptidase subunit [b3932]	RpoH regulated	2.08706	0.13523
hscA	heat shock protein, chaperone, member of Hsp70 protein family [b2526]	RpoH regulated	2.31084	0.0977751
clpB	heat shock protein [b2592]	RpoH regulated	2.5632	0.120036
htpG	chaperone Hsp90, heat shock protein C 62.5 [b0473]	RpoH regulated	2.58299	0.181755
hslO	orf, hypothetical protein [b3401]	RpoH regulated	2.82447	0.282514
lon	DNA-binding, ATP-dependent protease La heat shock K-protein [Z0545]	RpoH regulated	3.04635	0.239938
hslU	heat shock protein hslVU, ATPase subunit, homologous to chaperones [b3931]	RpoH regulated	3.07044	0.127243
	Putative glutamate dehydrogenase [c_0018]		-6.10439	0.109933
yfeK	Hypothetical protein yfeK precursor [c_2954]		-4.82476	0.198679
nrdI	orf, hypothetical protein [b2674]		-4.7674	0.250754
hdeA	orf, hypothetical protein [b3510]		-4.76273	0.00729365
yfeK	orf, hypothetical protein [b2419]		-4.75478	0.268765
hdeD	orf, hypothetical protein [b3511]		-4.66679	0.403371
nrdH	glutaredoxin-like protein; hydrogen donor [b2673]		-4.628	0.452248
hdeB	orf, hypothetical protein [b3509]		-4.54546	0.052632
	Hypothetical protein [c_4999]		-4.43399	0.0825395
copA	putative ATPase [b0484]		-4.42401	0.0642671
hdeD	orf, hypothetical protein [Z4923]		-4.34524	0.360483
yjjZ	predicted protein [b4567]		-4.3061	0.775331
	Hypothetical protein [c_5447]		-4.2542	0.769303
	Hypothetical protein [c_5448]		-4.25164	0.789517
ymdA	orf, hypothetical protein [b1044]		-4.17423	0.237207
ygaP	Hypothetical protein ygaP [c_3217]		-4.16349	0.594595
ygjG	probable ornithine aminotransferase [b3073]		-4.07457	0.184841
pphA	protein phosphatase 1 modulates phosphoproteins, signals protein misfolding [b1838]		-3.86814	0.303021
ECs3955	probable ornithine aminotransferase [ECs3955]		-3.85011	0.147753
yhcN	orf, hypothetical protein [b3238]		-3.84771	0.305044
yhcN	orf, hypothetical protein [b3238]		-3.82379	0.239745
ECs4391	hypothetical protein [ECs4391]		-3.79013	0.533682
yhcN	orf, hypothetical protein [b3238]		-3.73843	0.0992779
yhcN	orf, hypothetical protein [b3238]		-3.71255	0.203048
yhcN	orf, hypothetical protein [b3238]		-3.59116	0.226644
ygjG	probable ornithine aminotransferase [Z4426]		-3.50639	0.108712
ECs2098	glutamate decarboxylase isozyme [ECs2098]		-3.44472	0.0813604
yjaB	orf, hypothetical protein [b4012]		-3.44239	0.029572
	Hypothetical protein [c_4437]		-3.42105	0.185835
	Hypothetical protein yjbO [c_5019]		-3.41966	0.0495168
nrdG	anaerobic ribonucleotide reductase activating protein [b4237]		-3.41848	0.464143
pspG	orf, hypothetical protein [b4050]		-3.41285	0.0981092
gadB	glutamate decarboxylase isozyme [b1493]		-3.35243	0.0359501
yfeS	orf, hypothetical protein [b2420]		-3.32126	0.0342442
ECs2358	hypothetical protein [ECs2358]		-3.31186	0.692268
ECs2033	hypothetical protein [ECs2033]		-3.30874	0.123784
ydhL	orf, hypothetical protein [b1648]		-3.29565	0.122821
gadB	glutamate decarboxylase isozyme [Z2215]		-3.28287	0.0736771
ygaP	orf, hypothetical protein [b2668]		-3.27476	0.373714
adrA	orf, hypothetical protein [b0385]		-3.26174	0.18681
yqgA	putative transport protein [b2966]		-3.25894	0.757643
nrdF	Ribonucleoside-diphosphate reductase 2 beta chain [c_3229]		-3.1854	0.546749
gadB	Glutamate decarboxylase beta [c_1922]		-3.16733	0.0688394
	Hypothetical protein [c_3827]		-3.16407	0.29135
nrdE	ribonucleoside-diphosphate reductase 2, alpha subunit [b2675]		-3.15222	0.0716143
yqgA	putative transport protein [b2966]		-3.14083	0.527758
yncJ	Hypothetical protein yncJ precursor [c_1860]		-3.1397	0.147442
yqgA	putative transport protein [b2966]		-3.13593	0.510458
ygaV	orf, hypothetical protein [b2667]		-3.13402	0.342381
	Hypothetical protein [c_4437]		-3.12699	0.28136
pspA	phage shock protein, inner membrane protein [b1304]		-3.12631	0.0718221
pspG	orf, hypothetical protein [b4050]		-3.11846	0.0240526
ygaV	Hypothetical transcriptional regulator ygaV [c_3216]		-3.11787	0.330366
yijF	orf, hypothetical protein [b3944]		-3.1086	0.145491
yhdW	putative periplasmic binding transport protein [b3268]		-3.10256	0.134818
ECs1673	hypothetical protein [ECs1673]		-3.09233	0.0346192
pspG	hypothetical protein [ECs5032]		-3.07134	0.00607644
yncJ	orf, hypothetical protein [b1436]		-3.0656	0.312069
Z2283	orf, hypothetical protein [Z2283]		-3.06412	0.331916
pspG	orf, hypothetical protein [Z5648]		-3.06008	0.0446327
	Hypothetical protein [c_0550]		-3.05235	0.232081
	Hypothetical protein [c_3614]		-3.03399	0.0294064
rmf	ribosome modulation factor [b0953]		-3.02454	0.395424
rbsD	D-ribose high-affinity transport system; membrane-associated protein [b3748]		-3.02399	0.0706289
fieF	putative transport system permease protein [b3915]		-3.00754	0.0675951
yqgA	putative transport protein [b2966]		-2.99969	0.229439
sufA	orf, hypothetical protein [b1684]		-2.99162	0.216122
sufA	orf, hypothetical protein [b1684]		-2.98029	0.269194
	Hypothetical protein [c_4437]		-2.93499	0.266067
	Hypothetical protein [c_4437]		-2.92652	0.551574
	Hypothetical protein [c_0481]		-2.90802	0.119498
argR	repressor of arg regulon; cer-mediated site specific recombination [b3237]		-2.90045	0.123011
pspA	Phage shock protein A [c_1774]		-2.88667	0.0553055
lamB	phage lambda receptor protein; maltose high-affinity receptor [b4036]		-2.88238	0.456546
sufA	orf, hypothetical protein [b1684]		-2.8763	0.278981
csrD	orf, hypothetical protein [b3252]		-2.86943	0.0512685
arsB	arsenical pump membrane protein [b3502]		-2.85799	0.124985
yacK	orf, hypothetical protein [Z0133]		-2.8468	0.0437696
Z2298	orf Unknown function [Z2298]		-2.84302	0.0617877
pspB	phage shock protein [b1305]		-2.83677	0.0876601
sufA	orf, hypothetical protein [b1684]		-2.83063	0.187457
yodA	Hypothetical protein yodA [c_2391]		-2.80025	0.140494
yhjH	orf, hypothetical protein [b3525]		-2.79929	0.76772
yohF	putative oxidoreductase [b2137]		-2.79185	0.528621
poxB	Pyruvate dehydrogenase [c_1004]		-2.78854	0.232974
yidQ	orf, hypothetical protein [b3688]		-2.77327	0.107436
	Hypothetical protein [c_4230]		-2.77213	0.247122
	Hypothetical protein [c_4374]		-2.76261	0.141107
soxR	redox-sensing activator of soxS [b4063]		-2.76096	0.213919
malK	ATP-binding component of transport system for maltose [b4035]		-2.74371	0.0900969
mntH	putative transport system permease [b2392]		-2.73066	0.155002
yqiJ	putative oxidoreductase [b3050]		-2.72643	0.206339
yodA	orf, hypothetical protein [b1973]		-2.72528	0.212854
lsrC	putative transport system permease protein [b1514]		-2.72196	0.202335
htrG	orf, hypothetical protein [b3055]		-2.70637	0.0640834
hmpA	Flavohemoprotein [c_3075]		-2.69745	0.300965
sufA	orf, hypothetical protein [b1684]		-2.69587	0.162768
Z3167	orf Unknown function [Z3167]		-2.6935	0.436744
uidA	beta-D-glucuronidase [b1617]		-2.67309	0.103184
Z2297	orf Unknown function [Z2297]		-2.66482	0.167896
ydhS	orf, hypothetical protein [b1668]		-2.66345	0.12283
kdgT	2-keto-3-deoxy-D-gluconate transport system [b3909]		-2.66088	0.0782055
malE	periplasmic maltose-binding protein; substrate recognition for transport and chemotaxis [b4034]		-2.64589	0.282245
yedP	orf, hypothetical protein [b1955]		-2.64077	0.123529
yhiJ	orf, hypothetical protein [b3488]		-2.63953	0.0545802
ymdF	conserved protein [b4518]		-2.63889	0.588721
metE	tetrahydropteroyltriglutamate methyltransferase [b3829]		-2.63599	0.253342
Z3167	orf Unknown function [Z3167]		-2.63537	0.337002
slp	outer membrane protein induced after carbon starvation [b3506]		-2.62789	0.349681
ygbA	orf, hypothetical protein [b2732]		-2.62741	0.0214182
yhhA	orf, hypothetical protein [b3448]		-2.62282	0.0622821
metE	tetrahydropteroyltriglutamate methyltransferase [Z5351]		-2.61503	0.253364
yedP	Hypothetical protein yedP [c_2373]		-2.61341	0.155089
	Type II secretion pathway related protein []		-2.60954	1.371
yhjJ	orf, hypothetical protein [Z4941]		-2.60397	0.0245321
arsR	transcriptional repressor of chromosomal ars operon [b3501]		-2.58335	0.111026
	interrupted glucitol/sorbitol-specific PTS system enzyme IIC component [ECs3559]		-2.58314	0.299533
	Hypothetical protein [c_3379]		-2.56978	0.0939251
	orf, hypothetical protein [b1005]		-2.56653	0.607391
Z1507	putative enzyme [Z1507]		-2.56615	1.30375
gadA	glutamate decarboxylase isozyme [b3517]		-2.55706	0.0698033
srlA_1	PTS system, glucitol/sorbitol-specific IIC component, one of [Z4005]		-2.5568	0.392138
tfaS	orf, hypothetical protein [b2353]		-2.55655	0.100045
	orf, hypothetical protein [b3913]		-2.55413	0.0415245
gntP	gluconate transport system permease 3 [b4321]		-2.54979	0.137025
yegI	putative chaperonin [b2070]		-2.54497	0.0941701
gspL	putative general protein secretion protein [b3333]		-2.54208	0.407839
ECs0127	hypothetical protein [ECs0127]		-2.53982	0.154476
ECs3933	putative membrane protein [ECs3933]		-2.53875	0.0804896
mpaA	putative carboxypeptidase [b1326]		-2.53141	0.198774
torA	Trimethylamine-N-oxide reductase 1 precursor [c_1133]		-2.51727	0.772751
yhjJ	Protein yhjJ precursor [c_4339]		-2.51248	0.0728708
yqgA	putative transport protein [b2966]		-2.50806	0.239132
yhaK	orf, hypothetical protein [b3106]		-2.50528	0.222661
	orf, fragment 2 [b3285]		-2.50396	0.0923527
ECs2304	hypothetical protein [ECs2304]		-2.50029	0.150849
Z3767	orf Unknown function [Z3767]		-2.48994	0.202523
degP	periplasmic serine protease Do; heat shock protein HtrA [b0161]		-2.48139	0.156272
ECs0957	pyruvate oxidase [ECs0957]		-2.47485	0.292012
yqjF	Hypothetical protein yqjF [c_3859]		-2.47093	0.177889
	putative host specificity protein [ECs2943]		-2.45855	1.25324
	hypothetical protein [ECs1999]		-2.4579	0.349193
yhfY	orf, hypothetical protein [b3382]		-2.45783	0.789289
cueO	orf, hypothetical protein [b0123]		-2.45331	0.133582
lamB	Maltoporin precursor [c_5006]		-2.44911	0.190091
yqiK	putative membrane protein [b3051]		-2.43383	0.0268237
ydcJ	orf, hypothetical protein [b1423]		-2.43254	0.160556
Z4403	putative membrane protein [Z4403]		-2.43027	0.087476
ugpB	sn-glycerol 3-phosphate transport system; periplasmic binding protein [b3453]		-2.42378	0.461801
lpxP	putative heat shock protein [b2378]		-2.421	0.10242
aaeX	orf, hypothetical protein [b3242]		-2.41751	0.151109
ygfM	orf, hypothetical protein [b2880]		-2.41662	1.10889
ECs0539	putative amino acid/amine transport protein [ECs0539]		-2.40789	0.269446
poxB	pyruvate oxidase [Z1105]		-2.40536	0.242941
ECs4759	tetrahydropteroyltriglutamate methyltransferase [ECs4759]		-2.40454	0.324183
	orf, hypothetical protein [b1965]		-2.40449	0.13221
yhiM	orf, hypothetical protein [b3491]		-2.40352	0.111661
maa	putative transferase [b0459]		-2.40153	0.026303
rseA	sigma-E factor, negative regulatory protein [b2572]		-2.39933	0.173121
ygeY	putative deacetylase [Z4211]		-2.39361	1.56845
yiaT	putative outer membrane protein [b3584]		-2.38947	0.022884
rpoE	RNA polymerase, sigma-E factor; heat shock and oxidative stress [b2573]		-2.38273	0.14476
yhcR	orf, hypothetical protein [Z4601]		-2.38183	0.201282
Z2290	orf, hypothetical protein [Z2290]		-2.38093	0.25439
ECs4407	hypothetical protein [ECs4407]		-2.38059	0.116283
melR	regulator of melibiose operon [b4118]		-2.37696	0.165572
ydhL	Hypothetical protein ydhL precursor [c_2040]		-2.36799	0.193758
ybaA	orf, hypothetical protein [b0456]		-2.36693	0.373308
gadC	acid sensitivity protein, putative transporter [b1492]		-2.36392	0.0188817
yodD	orf, hypothetical protein [b1953]		-2.35796	0.150143
yqjI	orf, hypothetical protein [b3071]		-2.34046	0.23037
yhcO	orf, hypothetical protein [b3239]		-2.33986	0.244313
asnC	regulator for asnA, asnC and gidA [b3743]		-2.3384	0.067326
yfeY	orf, hypothetical protein [b2432]		-2.33735	0.191557
yebE	orf, hypothetical protein [b1846]		-2.33322	0.0979731
msyB	Acidic protein msyB [c_1318]		-2.32512	0.212518
yehI	Hypothetical protein yehI [c_2644]		-2.31701	0.28561
	Hypothetical protein [c_1528]		-2.31551	0.523164
aaeA	putative membrane protein [b3241]		-2.31482	0.129694
yhjX	putative resistance protein [b3547]		-2.31015	0.145107
lsrA	putative ATP-binding component of a transport system [b1513]		-2.30248	0.161103
ECs3745	putative deacetylase [ECs3745]		-2.30163	1.52503
poxB	pyruvate oxidase [b0871]		-2.29329	0.162247
csiD	orf, hypothetical protein [b2659]		-2.28772	0.78799
mdtE	putative membrane protein [b3513]		-2.27987	0.184129
nrdF	ribonucleoside-diphosphate reductase 2, beta chain, frag [b2676]		-2.27881	0.129605
	Putative 3-hydroxyacyl-CoA dehydrogenase [c_2467]		-2.27876	1.15537
yqaE	orf, hypothetical protein [b2666]		-2.27817	0.0570216
yiaG	orf, hypothetical protein [b3555]		-2.27477	0.570664
ydgD	orf, hypothetical protein [b1598]		-2.26198	0.0882597
fes	enterochelin esterase [b0585]		-2.2482	0.230289
arsC	arsenate reductase [b3503]		-2.2478	0.0606927
nrdD	anaerobic ribonucleoside-triphosphate reductase [b4238]		-2.24775	0.268824
yhbO	orf, hypothetical protein [b3153]		-2.24702	0.351976
ygjH	putative tRNA synthetase [b3074]		-2.24607	0.231488
ybfA	orf, hypothetical protein [b0699]		-2.24331	0.00858268
flgK	flagellar biosynthesis, hook-filament junction protein 1 [b1082]		-2.23791	0.938699
sufB	orf, hypothetical protein [b1683]		-2.23382	0.149828
pspC	phage shock protein: activates phage shock-protein expression [b1306]		-2.22933	0.0605763
yfeY	Hypothetical protein yfeY precursor [c_2966]		-2.22676	0.174421
yhfZ	orf, hypothetical protein [b3383]		-2.22238	0.248054
yegM	Hypothetical protein yegM precursor [c_2600]		-2.22227	0.0757227
	Hypothetical protein [c_5211]		-2.21906	1.09867
Z1794	putative holin protein [Z1794]		-2.21184	1.0905
yieP	orf, hypothetical protein [b3755]		-2.207	0.304923
Z3272	orf Unknown function [Z3272]		-2.20454	1.13933
yqhG	orf, hypothetical protein [b3013]		-2.20009	0.0396312
malM	periplasmic protein of mal regulon [b4037]		-2.19719	0.44324
yibI	orf, hypothetical protein [Z5022]		-2.19675	0.134375
argC	N-acetyl-gamma-glutamylphosphate reductase [b3958]		-2.19553	0.169139
gadE	orf, hypothetical protein [b3512]		-2.1924	0.0857451
yhbT	orf, hypothetical protein [b3157]		-2.18989	0.357972
yhiD	putative transport ATPase [b3508]		-2.18975	0.576308
ECs0952	hypothetical protein [ECs0952]		-2.18529	0.0677934
sxy	orf, hypothetical protein [b0959]		-2.18381	0.0272458
trg	methyl-accepting chemotaxis protein III, ribose sensor receptor [b1421]		-2.17622	0.113788
	Hypothetical protein [c_0569]		-2.17227	0.37228
osmC	osmotically inducible protein [b1482]		-2.16953	0.277975
yghA	putative oxidoreductase [b3003]		-2.16747	0.075923
uxaB	altronate oxidoreductase [Z2184]		-2.15245	0.209769
Z0322	unknown protein encoded by IS2 [Z0322]		-2.1512	1.07403
yhcC	orf, hypothetical protein [b3211]		-2.14582	0.376525
yibI	orf, hypothetical protein [b3598]		-2.14293	0.102054
yfeD	Hypothetical protein yfeD [c_2935]		-2.13286	0.0665631
yhcF	putative transcriptional regulator [b3219]		-2.13272	0.111192
	Hypothetical protein [c_4362]		-2.12762	0.129505
ECs2128	altronate oxidoreductase [ECs2128]		-2.12051	0.153742
ECs4832	positive regulator for rhaBAD operon [ECs4832]		-2.11644	0.165415
ycgR	orf, hypothetical protein [b1194]		-2.11358	0.706566
uxaB	altronate oxidoreductase [b1521]		-2.10874	0.122801
Z3167	orf Unknown function [Z3167]		-2.10632	0.176062
rbsA	ATP-binding component of D-ribose high-affinity transport system [b3749]		-2.10615	0.0705894
ygaT	Hypothetical protein ygaT [c_3207]		-2.10457	0.637986
ECs4115	hypothetical protein [ECs4115]		-2.10269	0.258213
blc	outer membrane lipoprotein [b4149]		-2.10066	0.0622228
Z2249	orf Unknown function [Z2249]		-2.09735	0.0292954
yqfE	orf, hypothetical protein [b2915]		-2.09695	0.214788
xylG	putative ATP-binding protein of xylose transport system [b3567]		-2.09613	0.569703
flgN	protein of flagellar biosynthesis [b1070]		-2.0943	0.50331
	Hypothetical protein [c_0305]		-2.09161	0.372683
yhjX	Hypothetical protein yhjX [c_4365]		-2.08739	0.156917
ybhN	orf, hypothetical protein [b0788]		-2.08686	0.183785
	Putative conserved protein [c_2670]		-2.08657	0.486559
hofD	Type 4 prepilin-like proteins leader peptide processing [c_4106]		-2.07837	0.113386
gspO	leader peptidase, integral membrane protein [b3335]		-2.077	0.270162
ynfK	orf, hypothetical protein [b1593]		-2.07691	0.904512
ECs3179	hypothetical protein [ECs3179]		-2.07688	0.132896
Z3167	orf Unknown function [Z3167]		-2.07393	0.0699311
yhcR	Hypothetical protein yhcR [c_3997]		-2.07103	0.122012
speF	ornithine decarboxylase isozyme, inducible [b0693]		-2.06134	0.272309
	Putative cytoplasmic protein [c_0333]		-2.05923	0.116972
yicS	predicted protein [b4555]		-2.05643	0.144649
fliC	flagellar biosynthesis; flagellin, filament structural protein [b1923]		-2.05353	1.01891
uxuA	mannonate hydrolase [b4322]		-2.05169	0.126227
pspD	phage shock protein [b1307]		-2.04837	0.0397838
ygaM	orf, hypothetical protein [b2672]		-2.04532	0.275912
ascB	6-phospho-beta-glucosidase; cryptic [b2716]		-2.04165	0.228445
gadX	putative ARAC-type regulatory protein [b3516]		-2.03876	0.276321
tqsA	putative transport protein [b1601]		-2.03788	0.0363336
yjiC	orf, hypothetical protein [Z5923]		-2.03759	0.318575
lsrB	putative LACI-type transcriptional regulator [b1516]		-2.03583	0.0999783
lsrF	orf, hypothetical protein [b1517]		-2.03583	0.0611299
bfd	orf, hypothetical protein [b3337]		-2.03335	0.226225
	Unknown protein encoded by ISEc8 [c_3659]		-2.03164	0.222879
	Hypothetical protein [c_3928]		-2.0316	0.108245
ybdH	putative oxidoreductase [b0599]		-2.03082	0.237418
rhtB	orf, hypothetical protein [b3824]		-2.02877	0.247704
Z2279	putative transport protein [Z2279]		-2.02807	0.239818
tar	methyl-accepting chemotaxis protein II, aspartate sensor receptor [b1886]		-2.02785	1.04757
ggt	gamma-glutamyltranspeptidase [ECs4293]		-2.02487	0.15794
	hypothetical protein [ECs2648]		-2.02342	0.276534
ydjM	orf, hypothetical protein [b1728]		-2.02275	0.255414
	Hypothetical protein [c_4206]		-2.02241	0.173794
rspB	starvation sensing protein [b1580]		-2.01755	0.105571
eaeH	putative adhesin [Z0375]		-2.01679	0.28766
hyaD	processing of HyaA and HyaB proteins [b0975]		-2.01652	0.1757
marR	multiple antibiotic resistance protein; repressor of mar operon [b1530]		-2.01634	0.0721194
ECs2044	putative transport protein [ECs2044]		-2.01124	0.163222
iclR	repressor of aceBA operon [b4018]		-2.00796	0.276526
galR	repressor of galETK operon [b2837]		-2.00439	0.116391
dsdC	D-serine dehydratase [b2364]		-2.00393	0.0759277
	Hypothetical protein [c_2729]		-2.00025	0.0739429
ECs4474	hypothetical protein [ECs4474]		-2.00002	0.234684
yfcO	orf, hypothetical protein [b2332]		-1.99455	0.139993
ggt	gamma-glutamyltranspeptidase [b3447]		-1.99275	0.31504
ynfD	orf, hypothetical protein [b1586]		-1.98845	0.0924915
ycgB	putative sporulation protein [b1188]		-1.9864	0.0833974
yjfN	orf, hypothetical protein [b4188]		-1.98555	0.198857
Z3167	orf Unknown function [Z3167]		-1.98088	0.0286989
ybaJ	orf, hypothetical protein [b0461]		-1.97735	0.23719
ymgE	orf, hypothetical protein [b1195]		-1.97729	0.0796247
melR	Melibiose operon Regulatory protein [c_5123]		-1.9761	0.216205
yhjQ	orf, hypothetical protein [b3534]		-1.97506	0.300702
ygaW	orf, hypothetical protein [b2670]		-1.97501	0.016438
fepA	outer membrane receptor for ferric enterobactin [b0584]		-1.97481	0.470402
yhhT	orf, hypothetical protein [b3474]		-1.97407	0.0757964
fruK	fructose-1-phosphate kinase [b2168]		-1.96937	0.370224
acrF	integral transmembrane protein; acridine resistance [b3266]		-1.96383	0.269355
fes	enterochelin esterase [b0585]		-1.96306	0.274762
Z1099	orf, hypothetical protein [Z1099]		-1.95955	0.0174266
adhP	alcohol dehydrogenase [b1478]		-1.95914	0.257815
yciF	putative structural proteins [b1258]		-1.95798	0.98226
ybaT	putative amino acid/amine transport protein [Z0607]		-1.95251	0.10556
yifK	Probable transport protein yifK [c_4717]		-1.94808	0.0679967
yncG	putative transferase [b1454]		-1.94613	0.208254
sufC	putative ATP-binding component of a transport system [b1682]		-1.93811	0.0479576
ygeY	putative deacetylase [b2872]		-1.93636	1.34634
ECs2808	hypothetical protein [ECs2808]		-1.93584	0.104196
	Hypothetical protein [c_4391]		-1.92824	0.148424
yeeX	putative alpha helix protein [b2007]		-1.92806	0.0958662
	orf, hypothetical protein [b3914]		-1.92796	0.192337
	Hypothetical protein [c_4437]		-1.92411	0.301201
ybiJ	orf, hypothetical protein [b0802]		-1.92397	0.0985043
pinO	PioO protein [c_4093]		-1.91952	1.27466
	Hypothetical protein [c_4182]		-1.91869	0.201213
ECs4033	hypothetical protein [ECs4033]		-1.91637	0.0336679
	Hypothetical protein [c_4998]		-1.91536	0.140932
tdcR	Threonine dehydratase operon activator protein [c_3877]		-1.91476	0.229844
cbl	transcriptional regulator cys regulon; accessory regulatory circuit affecting cysM [b1987]		-1.90928	0.0822928
ybeL	putative alpha helical protein [b0643]		-1.90571	0.0358616
fes	enterochelin esterase [b0585]		-1.90277	0.0972452
	Transposase [c_2472]		-1.90241	0.687836
yfeC	orf, hypothetical protein [b2398]		-1.90204	0.300946
ybiI	orf, hypothetical protein [b0803]		-1.90053	0.138711
yhjJ	orf, hypothetical protein [b3527]		-1.89874	0.0705489
ECs2197	hypothetical protein [ECs2197]		-1.8951	0.121259
motA	proton conductor component of motor; no effect on switching [b1890]		-1.89461	0.59724
cirA	outer membrane receptor for iron-regulated colicin I receptor; porin; requires tonB gene product [b2155]		-1.88875	0.296108
flgB	flagellar biosynthesis, cell-proximal portion of basal-body rod [b1073]		-1.88399	1.54949
Z4201	orf Unknown function [Z4201]		-1.88332	0.120115
chaB	cation transport regulator [b1217]		-1.8812	0.0658713
	Hypothetical protein [c_4903]		-1.88104	0.347862
	split orf [b1401]		-1.87964	0.108258
hipB	persistence to inhibition of murein or DNA biosynthesis; regulatory protein [b1508]		-1.87847	0.0554223
alsE	putative epimerase [b4085]		-1.87846	0.046848
yraR	orf, hypothetical protein [Z4511]		-1.87788	0.169432
yhjY	Hypothetical protein yhjY [c_4366]		-1.8752	0.0715862
yjbJ	orf, hypothetical protein [b4045]		-1.86967	0.566484
	IS911 hypothetical protein, variant [b0255]		-1.86815	0.152276
uxuB	D-mannonate oxidoreductase [c_5403]		-1.86693	0.487027
yhgA	orf, hypothetical protein [b3411]		-1.86617	0.174023
yidF	Hypothetical protein yidF [c_4598]		-1.866	0.240347
Z4268	orf hypothetical protein [Z4268]		-1.86446	0.517585
	orf, hypothetical protein [b2596]		-1.86327	0.638234
stfR	putative membrane protein [b1372]		-1.86057	0.633668
ECs4563	hypothetical protein [ECs4563]		-1.85787	0.922582
yccT	orf, hypothetical protein [b0964]		-1.85624	0.211845
cheB	response regulator for chemotaxis [b1883]		-1.85343	0.857282
hisJ	histidine-binding periplasmic protein of high-affinity histidine transport system [b2309]		-1.84977	0.0691112
yfiL	orf, hypothetical protein [b2602]		-1.84824	0.0623221
	Hypothetical protein [c_4363]		-1.84684	0.126618
melA	alpha-galactosidase [b4119]		-1.84409	0.0847408
ydcS	Putative ABC transporter Periplasmic binding protein ydcS [c_1864]		-1.84397	0.198741
tdcR	threonine dehydratase operon activator protein [b3119]		-1.8417	0.495548
ycaP	orf, hypothetical protein [b0906]		-1.84152	0.144899
	orf, hypothetical protein [b2772]		-1.83864	0.392928
ybhQ	orf, hypothetical protein [b0791]		-1.83807	0.0274015
yqcC	orf, hypothetical protein [b2792]		-1.83779	0.0913783
yphH	putative NAGC-like transcriptional regulator [b2550]		-1.836	0.0695503
flgM	anti-FliA [b1071]		-1.83433	0.555495
	Hypothetical protein [c_2142]		-1.82875	0.387377
ybeQ	orf, hypothetical protein [b0644]		-1.82867	0.175364
ybjQ	orf, hypothetical protein [b0866]		-1.82443	0.0635327
eutH	ethanolamine utilization; homolog of Salmonella putative transport protein [b2452]		-1.82023	0.746309
gadW	putative ARAC-type regulatory protein [b3515]		-1.81991	0.256295
ybaZ	orf, hypothetical protein [Z0566]		-1.8199	0.158243
	Conserved hypothetical protein [c_4302]		-1.81974	0.0200547
ybdO	Hypothetical transcriptional regulator ybdO [c_0691]		-1.81804	0.134972
cheZ	chemotactic response CheY protein phophatase; antagonist of [Z2935]		-1.8178	1.07065
ybaQ	orf, hypothetical protein [b0483]		-1.80831	0.387138
yjfO	orf, hypothetical protein [b4189]		-1.80148	0.0954787
ssnA	putative proteoglycan [b2879]		-1.7995	0.795224
yedY	putative reductase [b1971]		-1.79683	0.200655
	Hypothetical protein [c_3661]		-1.79584	0.907721
hypA	pleiotrophic effects on 3 hydrogenase isozymes [b2726]		-1.79478	0.204577
yqjA	Hypothetical protein yqjA [c_3853]		-1.79176	0.171525
ybeM	putative amidase [b0626]		-1.79074	0.0398534
	Hypothetical protein [c_4780]		-1.78989	0.260333
fepA	Ferrienterobactin receptor precursor [c_0669]		-1.78867	0.535274
	Hypothetical protein [c_1218]		-1.78799	0.901952
pbpC	Penicillin-binding protein 1C [c_3042]		-1.78662	0.120609
wzy	O antigen polymerase [Z3203]		-1.78638	0.215616
mdtA	putative membrane protein [b2074]		-1.78618	0.0787985
Z3144	orf Unknown function [Z3144]		-1.78567	0.229853
nhoA	putative N-hydroxyarylamine O-acetyltransferase [b1463]		-1.78555	0.0226707
phnO	PhnO protein [c_5099]		-1.78523	0.170957
ECs5165	hypothetical protein [ECs5165]		-1.77995	0.1413
yjfY	orf, hypothetical protein [b4199]		-1.77969	0.45584
ybaO	putative LRP-like transcriptional regulator [b0447]		-1.77883	0.120019
ybaT	putative amino acid/amine transport protein [b0486]		-1.77821	0.282748
wrbA	trp repressor binding protein; affects association of trp repressor and operator [b1004]		-1.77415	0.360746
	Hypothetical protein [c_1268]		-1.77191	0.213234
galR	Galactose operon repressor [c_3434]		-1.77124	0.169297
cheR	response regulator for chemotaxis; protein glutamate methyltransferase [b1884]		-1.76934	0.875678
phnO	putative regulator, phn operon [b4093]		-1.76758	0.0597248
otsB	trehalose-6-phosphate phophatase, biosynthetic [b1897]		-1.76753	0.161876
ymdB	putative polyprotein [b1045]		-1.76751	0.0448184
yjfO	orf, hypothetical protein [Z5796]		-1.76714	0.171776
yjfO	Hypothetical lipoprotein yjfO precursor [c_5277]		-1.76612	0.153698
ECs3737	hypothetical protein [ECs3737]		-1.76446	0.0662696
ECs0508	hypothetical protein [ECs0508]		-1.76134	0.108845
yjfO	orf, hypothetical protein [b4189]		-1.76125	0.151327
ygaZ	orf, hypothetical protein [b2682]		-1.76053	0.417078
nrdD	Anaerobic ribonucleoside-triphosphate reductase [c_5337]		-1.75862	0.283984
yqfB	orf, hypothetical protein [Z4238]		-1.75589	0.546911
yeaY	putative outer membrane protein [b1806]		-1.7446	0.0637667
yfjM	orf, hypothetical protein [b2629]		-1.73699	0.0968543
yahM	orf, hypothetical protein [b0327]		-1.73623	0.0334862
osmF	putative transport system permease protein [b2131]		-1.7338	0.255324
hmp	dihydropteridine reductase, ferrisiderophore reductase activity [b2552]		-1.73229	0.177909
ppiC	Peptidyl-prolyl cis-trans isomerase C [c_4697]		-1.72775	0.0306596
smg	Protein smg [c_4045]		-1.72758	0.092579
fliA	flagellar biosynthesis; alternative sigma factor 28; regulation of flagellar operons [b1922]		-1.72723	0.806781
ECs1805	minor tail protein [ECs1805]		-1.72578	0.206543
ppiC	peptidyl-prolyl cis-trans isomerase C [b3775]		-1.72436	0.0836602
yebG	orf, hypothetical protein [b1848]		-1.72404	0.178415
ycgL	orf, hypothetical protein [b1179]		-1.72376	0.0256496
ECs4150	hypothetical protein [ECs4150]		-1.7184	0.0890599
bolA	possible regulator of murein genes [b0435]		-1.71413	0.121028
dps	global regulator, starvation conditions [b0812]		-1.71146	0.204178
hha	haemolysin expression modulating protein [b0460]		-1.71112	0.230567
bfr	bacterioferrin, an iron storage homoprotein [b3336]		-1.70937	0.0963556
yfaH	orf, hypothetical protein [b2238]		-1.70838	0.181644
yhbS	orf, hypothetical protein [b3156]		-1.70765	0.279822
	trehalase [ECs1702]		-1.70733	0.135332
	Hypothetical protein [c_1478]		-1.70533	0.0353955
yhiW	Hypothetical transcriptional regulator yhiW [c_4326]		-1.70404	0.161441
	Hypothetical protein [c_2371]		-1.70364	0.0868941
yibJ	orf, hypothetical protein [b3595]		-1.70295	0.153209
iclR	Acetate operon repressor [c_4975]		-1.69976	0.344606
Z5150	orf hypothetical protein [Z5150]		-1.69718	0.39681
ydcU	putative transport system permease protein [b1442]		-1.69704	0.230138
lsrG	orf, hypothetical protein [b1518]		-1.69617	0.162644
	Hypothetical protein [c_1094]		-1.69416	0.0346307
ECs2907	hydoxyethylthiazole kinase [ECs2907]		-1.69324	0.392522
Z1373	unknown protein encoded by cryptic prophage CP-933M [Z1373]		-1.69227	0.836546
ybaZ	orf, hypothetical protein [b0454]		-1.6894	0.0937381
	Hypothetical protein [c_2669]		-1.68916	0.108236
torD	part of trimethylamine-N-oxide oxidoreductase [b0998]		-1.68797	0.249538
	Putative acylphosphatase [c_1106]		-1.68713	0.0637214
ECs0572	putative transport protein [ECs0572]		-1.68587	0.410775
	orf, hypothetical protein [b2999]		-1.68509	0.305993
ECs4471	hypothetical protein [ECs4471]		-1.68477	0.414349
argB	acetylglutamate kinase [b3959]		-1.68304	0.0381886
tap	methyl-accepting chemotaxis protein IV, peptide sensor receptor [b1885]		-1.68291	0.696183
dnaG	DNA biosynthesis; DNA primase [b3066]		-1.68165	0.083191
ygfQ	orf, hypothetical protein [b2884]		-1.67618	0.576116
ygeQ	orf, hypothetical protein [b2863]		-1.67481	0.0650892
smg	orf, hypothetical protein [Z4655]		-1.67327	0.0663465
manY	PTS enzyme IIC, mannose-specific [b1818]		-1.672	0.652505
	orf, hypothetical protein [b3000]		-1.67134	0.296721
yraR	orf, hypothetical protein [b3152]		-1.67128	0.0851196
ygaF	orf, hypothetical protein [b2660]		-1.66989	0.695097
ECs2515	putative outer membrane protein [ECs2515]		-1.66922	0.0853236
yehV	MerR-like regulator A [c_2657]		-1.66469	0.328293
Z2849	putative outer membrane protein [Z2849]		-1.66042	0.0741053
ECs2888	hypothetical protein [ECs2888]		-1.65968	0.209284
fliS	flagellar biosynthesis; repressor of class 3a and 3b operons [b1925]		-1.65435	0.96036
Z0314	unknown protein from prophage CP-933H [Z0314]		-1.65426	0.3007
smg	orf, hypothetical protein [b3284]		-1.64828	0.0850709
	Hypothetical protein [c_0887]		-1.64684	0.193976
ydbK	putative oxidoreductase, Fe-S subunit [b1378]		-1.64635	0.599178
Z4186	putative integral membrane protein-component of typeIII secretion [Z4186]		-1.64483	0.192548
dppA	dipeptide transport protein [b3544]		-1.64453	0.209435
	Putative replication protein P of bacteriophage [c_1550]		-1.64238	0.821321
ygjU	Hypothetical symporter ygjU [c_3847]		-1.64186	0.299219
znuA	putative adhesin [b1857]		-1.64125	0.139094
	Conserved hypothetical protein [c_1743]		-1.63984	0.144465
	orf, hypothetical protein [b3007]		-1.63939	0.406276
ygcE	putative kinase [b2776]		-1.63842	0.248826
exuT	transport of hexuronates [b3093]		-1.6376	0.124331
ytfK	Hypothetical protein ytfK [c_5315]		-1.63672	0.564516
ulaR	putative DEOR-type transcriptional regulator [b4191]		-1.63653	0.13511
cheW	positive regulator of CheA protein activity [b1887]		-1.63589	1.05796
gpmA	phosphoglyceromutase 1 [b0755]		-1.6343	0.125403
ECs4836	hypothetical protein [ECs4836]		-1.63272	0.0253446
ydcW	putative aldehyde dehydrogenase [b1444]		-1.63127	0.332306
ECs3275	hypothetical protein [ECs3275]		-1.62991	0.0296833
ybiH	putative transcriptional regulator [b0796]		-1.62369	0.254847
flgD	flagellar biosynthesis, initiation of hook assembly [b1075]		-1.62204	1.36807
pspE	phage shock protein [b1308]		-1.61739	0.0688341
ycaC	orf, hypothetical protein [b0897]		-1.61697	0.305056
ynhG	orf, hypothetical protein [b1678]		-1.6162	0.0163614
	Hypothetical protein [c_4650]		-1.61195	0.0898509
ycbJ	orf, hypothetical protein [b0919]		-1.61115	0.430528
	Conserved hypothetical protein [c_2522]		-1.60995	0.729835
marA	multiple antibiotic resistance; transcriptional activator of defense systems [b1531]		-1.6086	0.0895515
fucP	fucose permease [b2801]		-1.60616	0.215766
yccJ	orf, hypothetical protein [b1003]		-1.60586	0.370626
ECs5282	D-mannonate oxidoreductase [ECs5282]		-1.60539	0.267626
Z4104	orf Unknown function [Z4104]		-1.60301	0.316047
carA	carbamoyl-phosphate synthetase, glutamine [b0032]		-1.60147	0.271835
sufS	orf, hypothetical protein [b1680]		-1.6005	0.232213
yibH	putative membrane protein [b3597]		-1.59947	0.0708835
	Hypothetical protein [c_3214]		-1.59783	0.180993
yqcA	orf, hypothetical protein [b2790]		-1.59694	0.0827203
exbB	uptake of enterochelin; tonB-dependent uptake of B colicins [b3006]		-1.59433	0.163402
treA	trehalase, periplasmic [b1197]		-1.59308	0.149083
yibG	orf, hypothetical protein [b3596]		-1.59162	0.0718853
yejO	putative ATP-binding component of a transport system [b2190]		-1.59039	0.170325
hycI	Hydrogenase 3 maturation protease [c_3277]		-1.58911	0.13196
	Hypothetical protein [c_4420]		-1.5846	0.153467
ytfK	orf, hypothetical protein [b4217]		-1.58353	0.544778
	Conserved hypothetical protein [c_0284]		-1.58214	0.66608
ECs3999	threonine dehydratase operon activator protein [ECs3999]		-1.58158	0.20586
cysQ	affects pool of 3-phosphoadenosine-5-phosphosulfate in pathway of sulfite synthesis [b4214]		-1.57924	0.0521248
cysQ	CysQ protein [c_5313]		-1.57808	0.0342004
	Hypothetical protein [c_1776]		-1.57756	0.0292444
fliT	flagellar biosynthesis; repressor of class 3a and 3b operons [b1926]		-1.57463	0.819332
argD	acetylornithine delta-aminotransferase [b3359]		-1.57335	0.497033
psiF	induced by phosphate starvation [b0384]		-1.57333	0.212278
gabT	4-aminobutyrate aminotransferase activity [b2662]		-1.57297	0.564344
yohC	orf, hypothetical protein [b2135]		-1.57219	0.424538
ygeY	Hypothetical protein ygeY [c_3450]		-1.57143	1.14829
ygbK	orf, hypothetical protein [b2737]		-1.57136	0.450441
yggN	orf, hypothetical protein [b2958]		-1.57005	0.129581
yeaH	orf, hypothetical protein [b1784]		-1.56947	0.181511
hrpA	helicase, ATP-dependent [b1413]		-1.56647	0.123634
yiiM	orf, hypothetical protein [Z5455]		-1.56366	0.128279
	Putative transport protein [c_3234]		-1.56341	0.176848
	putative outer membrane protein [b1966]		-1.56215	0.036108
yohD	orf, hypothetical protein [b2136]		-1.56197	0.102961
flgL	flagellar biosynthesis; hook-filament junction protein [b1083]		-1.56031	0.632756
flxA	orf, hypothetical protein [b1566]		-1.55923	0.384072
	orf, hypothetical protein [b1995]		-1.55734	0.259827
	putative outer membrane protein [b2337]		-1.55723	0.438206
ECs2526	hypothetical protein [ECs2526]		-1.55682	0.231569
gntK	gluconokinase 2, thermoresistant [Z4805]		-1.55135	0.190168
	Hypothetical protein [c_1879]		-1.55126	0.240061
	Putative adhesin [c_4424]		-1.54734	0.711088
ugpA	SN-glycerol-3-phosphate transport system permease protein ugpA [c_4241]		-1.54591	0.597033
hycI	protease involved in processing C-terminal end of the large subunit of hydrogenase 3 [b2717]		-1.54482	0.0429489
gspM	putative general secretion [b3334]		-1.54462	0.170003
Z2333	partial putative outer membrane protein [Z2333]		-1.5445	0.0772783
ychH	orf, hypothetical protein [b1205]		-1.54433	0.630154
yaiI	orf, hypothetical protein [b0387]		-1.54393	0.134444
yhdV	orf, hypothetical protein [b3267]		-1.54243	0.273648
uxuB	mannonate oxidoreductase [Z5921]		-1.54227	0.228068
yfeD	orf, hypothetical protein [b2399]		-1.54226	0.0646072
cysB	positive transcriptional regulator for cysteine regulon [b1275]		-1.54172	0.0276594
insE	putative factor [b0298]		-1.54152	0.115772
yiiD	Hypothetical protein yiiD [c_4835]		-1.53851	0.131222
pspE	phage shock protein [b1308]		-1.53708	0.0833534
rimL	acetylation of N-terminal serine of 30S ribosomal subunit protein L7; acetyl transferase [b1427]		-1.5368	0.258152
yhjC	putative transcriptional regulator LYSR-type [b3521]		-1.5363	0.0610115
ybaW	orf, hypothetical protein [b0443]		-1.53626	0.55748
yihY	tRNA processing exoribonuclease BN [b3886]		-1.53593	0.164203
hcaA2	small terminal subunit of phenylpropionate dioxygenase [Z3810]		-1.53582	0.394007
artJ	Arginine-binding periplasmic protein 2 precursor [c_0993]		-1.53561	0.216979
yrhB	orf, hypothetical protein [b3446]		-1.53138	0.0472918
ydhW	orf, hypothetical protein [b1672]		-1.53078	0.464653
cpdA	regulator of lacZ [b3032]		-1.52997	0.162776
fliY	putative periplasmic binding transport protein [b1920]		-1.52846	0.060796
flgG	flagellar biosynthesis, cell-distal portion of basal-body rod [b1078]		-1.52468	1.33331
tam	putative enzyme [b1519]		-1.52316	0.101287
yfeN	Hypothetical protein yfeN [c_2941]		-1.52141	0.0558331
ybaS	putative glutaminase [b0485]		-1.52117	0.160095
idi	putative enzyme [b2889]		-1.5202	0.129217
yegP	orf, hypothetical protein [b2080]		-1.51846	0.331705
greB	transcription elongation factor and transcript cleavage [b3406]		-1.51798	0.124621
yeaN	putative amino acid/amine transport protein [Z2833]		-1.517	0.37818
melB	melibiose permease II [b4120]		-1.51604	0.0601092
ybfG	orf, hypothetical protein [b0690]		-1.51318	0.0690463
sugE	suppresses groEL, may be chaperone [b4148]		-1.51295	0.0464065
	Hypothetical protein [c_1138]		-1.51057	0.262953
agp	periplasmic glucose-1-phosphatase [b1002]		-1.51024	0.310858
Z2884	orf, hypothetical protein [Z2884]		-1.50772	0.166156
	orf, hypothetical protein [b2655]		-1.50565	1.12467
msyB	acidic protein suppresses mutants lacking function of protein export [b1051]		-1.50535	0.205626
ydiZ	orf, hypothetical protein [b1724]		-1.50521	0.272605
yedZ	Hypothetical protein yedZ [c_2390]		-1.50517	0.0811618
hyaC	Probable Ni/Fe-hydrogenase 1 B-type cytochrome subunit [c_1115]		-1.50506	0.352286
yfbV	orf, hypothetical protein [b2295]		-1.50496	0.111729
	orf, hypothetical protein [b0625]		-1.50447	0.0467281
yeiL	putative transcriptional regulator [b2163]		-1.50374	0.263911
yciX	predicted protein [b4523]		-1.50327	0.140642
pgaA	putative outer membrane protein [b1024]		-1.50261	0.342755
yedK	orf, hypothetical protein [b1931]		-1.50238	0.21451
marB	multiple antibiotic resistance protein [b1532]		-1.50166	0.0839085
potF	periplasmic putrescine-binding protein; permease protein [b0854]		-1.50073	0.104547
yqjF	orf, hypothetical protein [b3101]		-1.49887	0.1755
yihV	putative kinase [b3883]		-1.49768	0.191433
sufE	orf, hypothetical protein [b1679]		-1.49748	0.202032
yddL	putative outer membrane porin protein [b1472]		-1.49653	0.703473
guaB	IMP dehydrogenase [b2508]		-1.49613	0.711726
hyaC	probable Ni/Fe-hydrogenase 1 b-type cytochrome subunit [b0974]		-1.48976	0.133013
ygfM	Hypothetical protein ygfM [c_3458]		-1.48942	0.631263
xisP	putative excisionase of cryptic prophage CP-933P [Z6081]		-1.4893	0.731761
ycjY	orf, hypothetical protein [b1327]		-1.48837	0.0557673
gudP	putative transport protein [b2789]		-1.48821	0.505898
malQ	4-alpha-glucanotransferase [b3416]		-1.48807	0.266369
ycgY	orf, hypothetical protein [b1196]		-1.4877	0.061701
	orf, hypothetical protein [b3004]		-1.48697	0.593922
ECs0230	hypothetical protein [ECs0230]		-1.48671	0.690524
frvA	PTS system, fructose-specific IIA component [b3900]		-1.48649	0.31414
ECs4100	putative C4-dicarboxylate carrier protein [ECs4100]		-1.4837	0.229372
	Hypothetical protein [c_0549]		-1.48182	0.0573767
manX	PTS enzyme IIAB, mannose-specific [b1817]		-1.4797	0.548926
ydhR	orf, hypothetical protein [b1667]		-1.47937	0.113391
ECs2356	hypothetical protein [ECs2356]		-1.47914	0.204049
ECs3521	hypothetical protein [ECs3521]		-1.47823	0.576091
argD	acetylornithine delta-aminotransferase [b3359]		-1.47715	0.136693
psiF	induced by phosphate starvation [Z0480]		-1.47693	0.222149
ECs2668	putative transport system permease protein [ECs2668]		-1.47642	0.133179
qmcA	putative protease [b0489]		-1.47426	0.0745412
	Hypothetical protein [c_0934]		-1.47268	0.636289
	Hypothetical protein [c_4688]		-1.47164	0.425676
phoA	alkaline phosphatase [b0383]		-1.47141	0.100016
yihF	putative GTP-binding protein [b3861]		-1.47054	0.0762649
ECs1507	hypothetical protein [ECs1507]		-1.46834	0.275967
argD	acetylornithine delta-aminotransferase [b3359]		-1.46784	0.406249
yaiA	orf, hypothetical protein [b0389]		-1.46778	0.0402216
tam	Trans-aconitate 2-methyltransferase [c_1942]		-1.4677	0.093153
yagE	putative lyase/synthase [b0268]		-1.46741	0.376975
	High-affinity zinc uptake system membrane protein znuB [c_2273]		-1.46666	0.0413935
hipA	persistence to inhibition of murein or DNA biosynthesis, DNA-binding regulator [b1507]		-1.46404	0.193187
yghB	orf, hypothetical protein [b3009]		-1.46388	0.198608
yibG	orf, hypothetical protein [Z5018]		-1.46213	0.201514
	orf, hypothetical protein [b2862]		-1.46153	0.0849817
cho	putative excinuclease subunit [b1741]		-1.46018	0.0171728
metJ	Met repressor [c_4891]		-1.45745	0.0303315
fliY	Cystine-binding periplasmic protein precursor [c_2335]		-1.45647	0.0526456
ydcL	orf, hypothetical protein [b1431]		-1.45642	0.0958305
metJ	repressor of all met genes but metF [b3938]		-1.45637	0.0169052
ECs1173	hypothetical protein [ECs1173]		-1.45594	0.560646
ybhR	orf, hypothetical protein [Z1012]		-1.45554	0.238741
	Putative conserved protein [c_4617]		-1.4529	0.46192
	Hypothetical protein [c_3944]		-1.44968	0.190389
guaB	IMP dehydrogenase [Z3772]		-1.44788	0.749742
ECs2547	hypothetical protein [ECs2547]		-1.44687	0.151807
torI	response regulator inhibitor for tor operon [b4501]		-1.44575	0.119343
xerD	site-specific recombinase [b2894]		-1.44467	0.0420873
iraP	orf, hypothetical protein [b0382]		-1.44438	0.0796045
fic	induced in stationary phase, recognized by rpoS, affects cell division [b3361]		-1.44165	0.0171261
ECs2500	putative amino acid/amine transport protein [ECs2500]		-1.44058	0.342586
ypfJ	orf, hypothetical protein [b2475]		-1.4383	0.246682
eptA	orf, hypothetical protein [b4114]		-1.43759	0.249917
yqeA	putative kinase [b2874]		-1.43418	0.621494
ECs2016	hypothetical protein [ECs2016]		-1.42954	0.171723
lsrK	putative kinase [b1511]		-1.42592	0.230603
yedZ	orf, hypothetical protein [b1972]		-1.42415	0.00491154
dmsA	anaerobic dimethyl sulfoxide reductase subunit A [b0894]		-1.42388	1.29135
Z4866	putative beta-ketoacyl-ACP synthase [Z4866]		-1.42261	0.56231
yebW	orf, hypothetical protein [b1837]		-1.42092	0.0982587
ycgK	orf, hypothetical protein [b1178]		-1.42	0.226675
znuC	putative ATP-binding component of a transport system [b1858]		-1.41938	0.0199111
agp	Glucose-1-phosphatase precursor [c_1137]		-1.41934	0.293754
yciG	orf, hypothetical protein [b1259]		-1.41886	0.496297
yheO	orf, hypothetical protein [b3346]		-1.41878	0.123162
ves	orf, hypothetical protein [b1742]		-1.41857	0.178984
	Hypothetical protein ybiI [c_0888]		-1.41813	0.132799
	Hypothetical protein [c_5065]		-1.41795	0.106448
Z3066	orf Unknown function [Z3066]		-1.41717	0.14665
fruB	PTS system, fructose-specific IIA/fpr component [b2169]		-1.41611	0.280289
Z3355	putative DNA replication protein P of prophage [Z3355]		-1.41566	0.15173
	Carbamate kinase-like protein yahI [c_4764]		-1.41548	0.453794
Z3597	putative minor fimbrial subunit [Z3597]		-1.41479	0.65789
yjbJ	Protein yjbJ [c_5016]		-1.41472	0.376488
yfdY	orf, hypothetical protein [b2377]		-1.41148	0.0344647
yieE	orf, hypothetical protein [b3712]		-1.41121	0.168881
torT	part of regulation of tor operon, periplasmic [b0994]		-1.40961	0.0713384
yfcN	orf, hypothetical protein [b2331]		-1.40904	0.144631
guaB	Inosine-5-monophosphate dehydrogenase [c_3027]		-1.40762	0.72399
ydhT	orf, hypothetical protein [b1669]		-1.40705	0.151373
yiaU	putative transcriptional regulator LYSR-type [b3585]		-1.40673	0.0316583
	Hypothetical protein [c_1111]		-1.40635	0.287736
psiF	phosphate starvation-induced protein psiF [ECs0434]		-1.40538	0.106262
mlrA	putative transcriptional regulator [b2127]		-1.40281	0.161101
	Hypothetical protein yafX [c_2527]		-1.40168	0.732756
amiD	putative regulator [b0867]		-1.40079	0.032472
ybgA	orf, hypothetical protein [b0707]		-1.40043	0.118886
ECs3370	IMP dehydrogenase [ECs3370]		-1.39997	0.741691
ECs2955	hypothetical protein [ECs2955]		-1.39759	0.396809
yjdL	putative peptide transporter [b4130]		-1.39528	0.198128
viaA	orf, hypothetical protein [b3745]		-1.39263	0.21019
cheY	chemotaxis regulator transmits chemoreceptor signals to flagelllar motor components [b1882]		-1.39261	1.12236
motB	enables flagellar motor rotation, linking torque machinery to cell wall [b1889]		-1.39164	0.442548
ycbG	putative dehydrogenase [b0956]		-1.39	0.0456212
hisQ	histidine transport system permease protein [b2308]		-1.38695	0.100973
Z2664	orf Unknown function [Z2664]		-1.38577	0.176948
	Hypothetical protein [c_1624]		-1.38447	0.130591
ECs0866	hypothetical protein [ECs0866]		-1.38299	0.404222
yifN	orf, hypothetical protein [b3777]		-1.38297	0.204424
gntP	High-affinity gluconate transporter [c_5401]		-1.38056	0.321313
ravA	putative 2-component regulator [b3746]		-1.37908	0.362866
	Hypothetical protein [c_3010]		-1.37867	0.31358
ygaF	Hypothetical protein ygaF [c_3208]		-1.37592	0.511051
fiu	putative outer membrane receptor for iron transport [b0805]		-1.37281	0.189944
ECs1210	hypothetical protein [ECs1210]		-1.37247	0.647169
smpA	small membrane protein A [b2617]		-1.37243	0.0508624
sbmA	sensitivity to microcin B17, possibly envelop protein [b0377]		-1.3716	0.112906
	Hypothetical protein [c_4720]		-1.37148	0.335019
glcA	putative permease [b2975]		-1.36662	0.977521
yaiT	orf, hypothetical protein [b0371]		-1.36662	0.217343
gpmM	putative 2,3-bisphosphoglycerate-independent phosphoglycerate mutase [b3612]		-1.36649	0.470878
ECs1607	hypothetical protein [ECs1607]		-1.36464	0.079286
ECs5242	putative integrase [ECs5242]		-1.36192	0.611493
ygfA	putative ligase [b2912]		-1.36128	0.153156
yraK	putative fimbrial protein [b3145]		-1.35936	0.0372765
yneK	orf, hypothetical protein [b1527]		-1.35746	0.0225616
yeeP	putative histone [b1999]		-1.35708	0.139061
yfeD	orf, hypothetical protein [Z3663]		-1.354	0.136813
rsd	putative transcriptional regulator [b3995]		-1.35382	0.140782
ytfQ	putative LACI-type transcriptional regulator [b4227]		-1.35356	0.213543
galE	UDP-galactose-4-epimerase [b0759]		-1.35151	0.162721
	Protein ydhR precursor [c_2059]		-1.34815	0.111781
Z2241	orf Unknown function [Z2241]		-1.34807	0.231328
hyuA	orf, hypothetical protein [b2873]		-1.34554	0.842115
	Transposase insG for insertion sequence element IS4 [c_3703]		-1.34487	0.0901046
ysaB	predicted protein [b4553]		-1.34485	0.0704254
Z0489	unknown [Z0489]		-1.34474	0.191441
	Conserved hypothetical protein [c_1744]		-1.34442	0.0973792
yehI	putative regulator [b2118]		-1.3442	0.316809
tktB	transketolase 2 isozyme [b2465]		-1.3431	0.0653656
yhiR	orf, hypothetical protein [b3499]		-1.34287	0.10336
Z0326	unknown protein encoded in prophage CP-933I [Z0326]		-1.34202	0.863111
yjdN	orf, hypothetical protein [b4107]		-1.3369	0.36321
gabT	4-aminobutyrate aminotransferase [c_3210]		-1.33684	0.532438
uidR	repressor for uid operon [b1618]		-1.33534	0.0907642
yffL	orf, hypothetical protein [b2443]		-1.33454	0.0781292
ydcT	putative ATP-binding component of a transport system [b1441]		-1.33251	0.152324
ydhZ	orf, hypothetical protein [b1675]		-1.33159	0.0726788
ptsG	PTS system, glucose-specific IIBC component [b1101]		-1.33142	0.105493
yhfG	orf, hypothetical protein [b3362]		-1.33047	0.0311393
yhfU	orf, hypothetical protein [b3378]		-1.32932	0.483063
yggR	putative protein transport [b2950]		-1.32927	0.451542
yijF	Hypothetical protein yijF precursor [c_4902]		-1.32902	0.501329
yaiZ	orf, hypothetical protein [b0380]		-1.32706	0.309898
entD	enterochelin synthetase, component D [b0583]		-1.32585	0.396284
cheB	response regulator for chemotaxis [b1883]		-1.32478	0.724639
alsK	putative NAGC-like transcriptional regulator [b4084]		-1.32406	0.0216404
yegK	orf, hypothetical protein [b2072]		-1.32309	0.413019
ECs0372	putative kinase [ECs0372]		-1.32307	0.154642
argD	acetylornithine delta-aminotransferase [b3359]		-1.3224	0.161263
yfgC	Hypothetical protein yfgC precursor [c_3011]		-1.32229	0.027548
ECs1302	putative regulatory protein [ECs1302]		-1.32205	0.603868
yifL	predicted lipoprotein [b4558]		-1.32136	0.131872
ybhN	orf, hypothetical protein [Z1007]		-1.32132	0.44397
ydiR	putative flavoprotein [b1698]		-1.31924	0.153399
ulaG	orf, hypothetical protein [b4192]		-1.31906	0.15552
yebW	Hypothetical protein yebW [c_2246]		-1.31895	0.0578953
idnT	L-idonate transporter [b4265]		-1.31727	0.244956
ybjK	putative DEOR-type transcriptional regulator [b0846]		-1.31679	0.0938084
flgE	flagellar biosynthesis, hook protein [b1076]		-1.31506	1.15764
ybbA	putative ATP-binding component of a transport system [b0495]		-1.31365	0.068325
alkA	DNA-3-methyladenine glycosylase II [c_2595]		-1.31306	0.24573
ygbI	putative DEOR-type transcriptional regulator [b2735]		-1.31051	0.105114
ybgA	orf, hypothetical protein [Z0858]		-1.30899	0.10274
yedW	putative 2-component transcriptional regulator [b1969]		-1.30873	0.0385064
ECs0943	arginine 3rd transport system periplasmic binding protein [ECs0943]		-1.30705	0.0596202
torR	TorCAD operon transcriptional Regulatory protein torR [c_1131]		-1.3058	0.608368
ECs4052	argininosuccinate synthetase [ECs4052]		-1.30324	0.0508546
sodC	superoxide dismutase precursor [b1646]		-1.30309	0.0632477
gmr	orf, hypothetical protein [b1285]		-1.30256	0.19385
yebW	orf, hypothetical protein [b1837]		-1.30171	0.135261
ydaG	orf, hypothetical protein [b1355]		-1.29989	0.0438478
	hypothetical protein [ECs2874]		-1.29975	0.135938
aroL	shikimate kinase II [b0388]		-1.29966	0.0330454
yhfG	Hypothetical protein yhfG [c_4137]		-1.29955	0.0532806
yedQ	orf, hypothetical protein [b1956]		-1.29851	0.186721
yihX	putative phosphatase [b3885]		-1.29778	0.0405472
torC	trimethylamine N-oxide reductase, cytochrome c-type subunit [b0996]		-1.2976	0.0816926
raiA	putative yhbH sigma 54 modulator [b2597]		-1.29624	0.712722
ybfG	orf, hypothetical protein [b0691]		-1.29615	0.126976
	putative outer membrane protein [b1964]		-1.29613	0.0728261
sugE	suppresses groEL, may be chaperone [Z5755]		-1.29492	0.180673
	putative flagellin structural protein [b0374]		-1.29476	0.447478
srlA	PTS system, glucitol/sorbitol-specific IIC component, one of two [b2702]		-1.29349	0.15648
ECs2694	hypothetical protein [ECs2694]		-1.29274	0.116249
yohC	Hypothetical protein yohC [c_2667]		-1.29269	0.315456
ybhR	orf, hypothetical protein [b0792]		-1.29238	0.0263062
yceQ	orf, hypothetical protein [b1085]		-1.29204	0.108947
add	adenosine deaminase [b1623]		-1.28981	0.0514914
yfeN	putative sugar hydrolase [b2408]		-1.28897	0.0930172
	Hypothetical protein [c_1526]		-1.28824	0.692029
yccX	orf, hypothetical protein [b0968]		-1.2864	0.0768035
fliD	flagellar biosynthesis; filament capping protein; enables filament assembly [b1924]		-1.28547	0.4584
yhbW	Hypothetical protein yhbW [c_3913]		-1.28455	0.285554
yfdC	putative transport [b2347]		-1.28189	0.311217
ytfQ	ABC transporter Periplasmic binding protein ytfQ precursor [c_5325]		-1.27691	0.196823
grxB	glutaredoxin 2 [b1064]		-1.27403	0.0451343
feaB	phenylacetaldehyde dehydrogenase [b1385]		-1.27317	0.328834
yraJ	putative outer membrane protein [b3144]		-1.27159	0.0936333
sdiA	transcriptional regulator of ftsQAZ gene cluster [b1916]		-1.27137	0.155433
basR	Transcriptional Regulatory protein basR/pmrA [c_5118]		-1.26927	0.0433347
yjaZ	heat shock protein htrC [b3989]		-1.26898	0.12687
yedE	putative transport system permease protein [b1929]		-1.26778	0.0442624
ddpB	putative transport system permease protein [b1486]		-1.26758	0.703035
	orf, hypothetical protein [b0362]		-1.26737	0.576557
ydhF	orf, hypothetical protein [b1647]		-1.26604	0.311622
ymfS	orf, hypothetical protein [b1155]		-1.26543	0.396718
ybdJ	orf, hypothetical protein [b0580]		-1.26481	0.0568838
sdiA	Regulatory protein sdiA [c_2330]		-1.26416	0.114501
dsbC	protein disulfide isomerase II [b2893]		-1.26385	0.0854224
ygeX	putative dehydratase [b2871]		-1.26166	0.833251
Z2984	putative serine acetlyltransferase of prophage CP-933T [Z2984]		-1.2574	0.590666
yfgC	orf, hypothetical protein [b2494]		-1.25575	0.0310709
	hypothetical protein [ECs2658]		-1.25567	0.0819612
	Hypothetical protein [c_0828]		-1.25538	0.592914
hyaE	processing of HyaA and HyaB proteins [b0976]		-1.25533	0.147202
artP	ATP-binding component of 3rd arginine transport system [b0864]		-1.25516	0.0237859
feaR	regulatory protein for 2-phenylethylamine catabolism [b1384]		-1.25484	0.446099
	putative FADA-type transcriptional regulator [b3694]		-1.25363	0.0220166
	Hypothetical protein [c_1221]		-1.25211	0.597151
ECs3306	N-acetylmuramoyl-l-alanine amidase I [ECs3306]		-1.25128	0.0435754
argG	Argininosuccinate synthase [c_3929]		-1.25064	0.0448596
yjgA	Hypothetical protein yjgA [c_5332]		-1.25041	0.0823045
	Hypothetical protein [c_2748]		-1.24858	0.11028
uxuB	D-mannonate oxidoreductase [b4323]		-1.24607	0.165636
yfcZ	orf, hypothetical protein [b2343]		-1.2441	0.349396
yqiB	putative enzyme [b3033]		-1.24304	0.0971088
ECs0223	putative ATP-dependent Clp proteinase ATP-binding chain [ECs0223]		-1.24183	0.244242
Z0726	orf Unknown function [Z0726]		-1.24112	0.402938
ygeW	putative carbamoyl transferase [b2870]		-1.24051	0.962756
	orf, hypothetical protein [b3776]		-1.24009	0.222846
yaiZ	Hypothetical protein yaiZ [c_0486]		-1.2395	0.295165
Z3866	orf Unknown function [Z3866]		-1.23895	0.213703
yegP	Hypothetical protein yegP [c_2606]		-1.23754	0.254198
yejG	orf, hypothetical protein [b2181]		-1.23746	0.0792064
yffQ	orf, hypothetical protein [b2448]		-1.23731	0.052551
xdhD	putative dehydrogenase [b2881]		-1.23549	0.710691
ybdF	orf, hypothetical protein [b0579]		-1.23388	0.0518314
yjgA	putative alpha helix protein [b4234]		-1.23202	0.0225393
fkpA	FKBP-type peptidyl-prolyl cis-trans isomerase [b3347]		-1.22986	0.0880894
ECs0473	putative NAD [ECs0473]		-1.22793	0.186261
prpR	regulator for prp operon [b0330]		-1.22782	0.341026
ECs5129	suppressor of groEL [ECs5129]		-1.22751	0.207254
racR	orf, hypothetical protein [b1356]		-1.22679	0.0348826
ygaY	putative transport protein [b2681]		-1.22529	0.00523963
yjdC	orf, hypothetical protein [b4135]		-1.22389	0.112751
yhjR	orf, hypothetical protein [b3535]		-1.22345	0.0116893
	hypothetical protein [ECs1733]		-1.22232	0.127627
ECs1947	hypothetical protein [ECs1947]		-1.22219	0.562903
fhuE	outer membrane receptor for ferric iron uptake [b1102]		-1.21929	0.0517471
yffR	orf, hypothetical protein [b2449]		-1.21889	0.12666
yidR	orf, hypothetical protein [b3689]		-1.21822	0.100876
ECs2497	hypothetical protein [ECs2497]		-1.21818	0.341453
ECs4385	ShuY-like protein [ECs4385]		-1.21722	0.88485
amiA	Probable N-acetylmuramoyl-L-alanine amidase amiA precursor [c_2969]		-1.21712	0.0578905
ybhG	putative membrane protein [b0795]		-1.21638	0.232838
Z1215	unknown [Z1215]		-1.21587	0.237733
gudX	putative glucarate dehydratase [b2788]		-1.21413	0.765173
rtcR	putative 2-component regulator [b3422]		-1.21395	0.468465
Z5429	orf Unknown function [Z5429]		-1.2119	0.679874
	Hypothetical protein [c_4992]		-1.21187	0.107657
asnB	Asparagine synthetase B [c_0749]		-1.21146	0.390443
exbD	uptake of enterochelin; tonB-dependent uptake of B colicins [b3005]		-1.21146	0.18528
pgpA	phosphatidylglycerophosphatase [b0418]		-1.21076	0.0506659
yigM	orf, hypothetical protein [b3827]		-1.21069	0.0787061
yqeC	orf, hypothetical protein [b2876]		-1.20659	0.43031
argI	ornithine carbamoyltransferase 1 [b4254]		-1.20619	0.193984
yqfB	orf, hypothetical protein [Z4238]		-1.20604	0.0516697
	Hypothetical protein [c_3554]		-1.20591	0.114034
srlE_1	PTS system, glucitol/sorbitol-specific IIB component and second [Z4007]		-1.20477	0.456123
ycbB	putative amidase [b0925]		-1.20364	0.191132
ECs4013	N-acetylgalactosamine-specific PTS system enzyme IID component [ECs4013]		-1.20362	0.561634
yjgB	putative oxidoreductase [b4269]		-1.20265	0.0623289
rpoH	RNA polymerase, sigma [b3461]		-1.20223	0.040753
ycbV	putative fimbrial-like protein [b0943]		-1.2022	0.273495
	orf, hypothetical protein [b4223]		-1.20195	0.153098
wcaJ	putative colanic acid biosynthsis UDP-glucose lipid carrier transferase [b2047]		-1.20023	0.563948
	hypothetical protein [ECs3908]		-1.19959	0.616543
mak	possible NAGC-like transcriptional regulator [b0394]		-1.19505	0.143708
macA	putative membrane protein [b0878]		-1.19499	0.180677
ompC	outer membrane protein 1b [b2215]		-1.1904	0.0420559
yehE	Hypothetical protein yehE precursor [c_2640]		-1.19006	0.610299
	Hypothetical protein [c_4338]		-1.18971	0.331417
ECs2139	multiple antibiotic resistance protein [ECs2139]		-1.18874	0.0991819
edd	6-phosphogluconate dehydratase [b1851]		-1.18719	0.248741
ycbK	orf, hypothetical protein [b0926]		-1.18598	0.0815595
	Hypothetical protein [c_3831]		-1.18583	0.238386
eptB	orf, hypothetical protein [b3546]		-1.18518	0.293091
Z1914	putative minor tail fiber protein of prophage [Z1914]		-1.18454	0.536974
ECs0442	hypothetical protein [ECs0442]		-1.18415	0.170272
dapA	dihydrodipicolinate synthase [b2478]		-1.18206	0.00536929
ybhP	orf, hypothetical protein [b0790]		-1.18177	0.246371
trxA	thioredoxin 1 [ECs4714]		-1.18156	0.0367261
yegX	orf, hypothetical protein [b2102]		-1.18146	0.022477
ECs3122	putative transcriptional regulator [ECs3122]		-1.18049	0.558672
flgF	flagellar biosynthesis, cell-proximal portion of basal-body rod [b1077]		-1.17987	1.10178
kdpD	sensor for high-affinity potassium transport system [b0695]		-1.17849	0.0753457
fes	enterochelin esterase [b0585]		-1.17797	0.436525
amiA	N-acetylmuramoyl-l-alanine amidase I [b2435]		-1.17585	0.0195787
yhfA	orf, hypothetical protein [b3356]		-1.174	0.113657
uspC	putative regulator [b1895]		-1.1727	0.531238
nadA	quinolinate synthetase, A protein [Z0919]		-1.17152	0.217851
Z3249	orf, hypothetical protein [Z3249]		-1.17034	0.291608
	Hypothetical protein [c_2375]		-1.16955	0.0139544
	Unknown in ISEc8 [c_3615]		-1.16948	0.274554
argT	lysine-, arginine-, ornithine-binding periplasmic protein [b2310]		-1.16903	0.195639
Z3603	orf, hypothetical protein [Z3603]		-1.16845	0.247756
nac	nitrogen assimilation control protein [b1988]		-1.16808	0.095388
ybiL	Probable tonB-dependent receptor ybiL precursor [c_0890]		-1.16696	0.322303
	regulator protein for dgo operon [b3695]		-1.1657	0.107771
ychN	orf, hypothetical protein [Z1994]		-1.16569	0.0686765
yajO	putative NAD [b0419]		-1.16545	0.0777466
ggt	Gamma-glutamyltranspeptidase precursor [c_4236]		-1.1649	0.412005
norR	putative 2-component transcriptional regulator [b2709]		-1.16384	0.0823431
cheA	sensory transducer kinase between chemo- signal receptors and CheB and CheY [b1888]		-1.16276	0.863915
ECs4617	hypothetical protein [ECs4617]		-1.16266	0.0963812
yahO	orf, hypothetical protein [b0329]		-1.16223	0.0888128
sugE	suppresses groEL, may be chaperone [b4148]		-1.16199	0.164954
	Hypothetical protein [c_4305]		-1.16174	0.211073
ompC	Outer membrane protein C precursor [c_2758]		-1.16006	0.0500434
yciG	orf, hypothetical protein [b1259]		-1.1578	0.343904
trxA	Thioredoxin 1 [c_4701]		-1.15744	0.0282998
gmk	guanylate kinase [b3648]		-1.15689	0.108951
mioC	initiation of chromosome replication [b3742]		-1.1562	0.0303424
ECs1063	hypothetical protein [ECs1063]		-1.15611	0.570463
ECs2136	hypothetical protein [ECs2136]		-1.15496	0.148102
insX	predicted IS protein [b4505]		-1.15492	0.203423
ECs4912	heat shock protein htrC [ECs4912]		-1.15456	0.134131
ygfK	putative oxidoreductase, Fe-S subunit [b2878]		-1.15441	0.314316
fliE	flagellar biosynthesis; basal-body component, possibly at [b1937]		-1.15439	0.720297
narQ	sensor for nitrate reductase system, protein histidine kinase [b2469]		-1.1539	0.140594
yheN	Hypothetical protein yheN [c_4119]		-1.15191	0.124546
argG	argininosuccinate synthetase [Z4534]		-1.15159	0.114866
ECs0430	hypothetical protein [ECs0430]		-1.15123	0.325426
ydjX	orf, hypothetical protein [b1750]		-1.15008	0.28163
csiR	putative transcriptional regulator [b2664]		-1.15	0.301159
	orf, hypothetical protein [b1998]		-1.14985	0.149694
	predicted protein, C-ter fragment (pseudogene) [b4549]		-1.14917	0.124316
malI	repressor of malX and Y genes [b1620]		-1.14811	0.0483554
artJ	arginine 3rd transport system periplasmic binding protein [b0860]		-1.14682	0.198066
	Putative conserved protein [c_1880]		-1.14672	0.31315
amiA	N-acetylmuramoyl-l-alanine amidase I [Z3700]		-1.14604	0.0811332
	Hypothetical protein [c_2122]		-1.14567	0.128068
ECs3256	hypothetical protein [ECs3256]		-1.14392	0.189681
	Hypothetical protein [c_1176]		-1.14325	0.499082
erfK	orf, hypothetical protein [b1990]		-1.14323	0.0214781
marC	orf, hypothetical protein [b1529]		-1.14293	0.0361511
yjbH	orf, hypothetical protein [b4029]		-1.14198	0.180724
	Putative conserved protein [c_1257]		-1.1416	0.137559
ycaL	putative heat shock protein [b0909]		-1.14001	0.440664
cheB	response regulator for chemotaxis [b1883]		-1.13932	0.580213
ybhS	orf, hypothetical protein [b0793]		-1.13854	0.291247
yohJ	orf, hypothetical protein [b2141]		-1.1384	0.129003
greA	transcription elongation factor: cleaves 3 nucleotide of paused mRNA [b3181]		-1.1379	0.018912
ybgO	orf, hypothetical protein [b0716]		-1.13466	0.119512
yliL	orf, hypothetical protein [b0816]		-1.13449	0.0992098
insG	IS4 hypothetical protein [b4278]		-1.13433	0.104268
osmE	activator of ntrL gene [b1739]		-1.1324	0.27099
ychN	orf, hypothetical protein [b1219]		-1.13198	0.0414794
metF	5,10-methylenetetrahydrofolate reductase [b3941]		-1.13197	0.142724
ybdZ	conserved protein [b4511]		-1.13164	0.343608
yhaO	putative transport system permease protein [b3110]		-1.12831	0.528699
tfaR	orf, hypothetical protein [b1373]		-1.128	0.102332
elaB	orf, hypothetical protein [b2266]		-1.12795	0.251377
Z0990	unknown protein encoded by prophage CP-933K [Z0990]		-1.12695	0.529667
prpC	putative citrate synthase; propionate metabolism? [b0333]		-1.12645	1.10703
ECs0870	hypothetical protein [ECs0870]		-1.12621	0.182373
ydgC	orf, hypothetical protein [b1607]		-1.1261	0.102294
	orf, hypothetical protein [b3109]		-1.12494	0.615412
znuB	orf, hypothetical protein [b1859]		-1.12387	0.0964559
	orf Unknown function [Z4950]		-1.12253	0.147858
fsaB	putative transaldolase [b3946]		-1.12239	0.156439
apbA	2-dehydropantoate 2-reductase [c_0536]		-1.12225	0.0926787
artJ	arginine 3rd transport system periplasmic binding protein [Z1090]		-1.12199	0.108381
yedQ	orf, hypothetical protein [b1956]		-1.12058	0.0460785
Z0476	orf Unknown function [Z0476]		-1.12034	0.248809
yqiH	putative membrane protein [b3047]		-1.12013	0.358995
argG	argininosuccinate synthetase [b3172]		-1.11953	0.015993
ybjC	orf, hypothetical protein [b0850]		-1.11945	0.098351
def	peptide deformylase [b3287]		-1.11888	0.142627
ndh	respiratory NADH dehydrogenase [b1109]		-1.11864	0.385481
	Hypothetical protein [c_4359]		-1.1184	0.135878
yddV	orf, hypothetical protein [b1490]		-1.11836	0.0614785
	Prophage P4 integrase [c_2449]		-1.11827	0.396218
asnB	asparagine synthetase B [Z0821]		-1.11658	0.436288
yqeB	putative synthases [b2875]		-1.11643	0.536771
yqjG	putative transferase [b3102]		-1.11525	0.111562
yfbU	orf, hypothetical protein [b2294]		-1.11368	0.0761083
	Hypothetical protein [c_4407]		-1.11305	0.182617
hisQ	Histidine transport system permease protein hisQ [c_2850]		-1.10943	0.19049
ycfK	orf, hypothetical protein [b1154]		-1.10918	0.424733
ydjR	Hypothetical protein ydjR [c_2141]		-1.10833	0.535015
ECs3772	hypothetical protein [ECs3772]		-1.1071	0.375207
hdhA	NAD-dependent 7alpha-hydroxysteroid dehydrogenase, dehydroxylation of bile acids [b1619]		-1.1065	0.101268
pnuC	required for NMN transport [b0751]		-1.10639	0.067421
rseB	regulates activity of sigma-E factor [b2571]		-1.1059	0.053005
ydhP	putative transport protein [b1657]		-1.10507	0.133012
ynfH	putative DMSO reductase anchor subunit [b1590]		-1.1049	0.423001
ECs3223	hypothetical protein [ECs3223]		-1.10435	0.202811
	Hypothetical protein [c_3605]		-1.10373	0.0415288
glpD	sn-glycerol-3-phosphate dehydrogenase [Z4786]		-1.10365	0.201342
ugpA	sn-glycerol 3-phosphate transport system, integral membrane protein [b3452]		-1.10356	0.302039
rutA	orf, hypothetical protein [b1012]		-1.10352	0.176532
yhbP	orf, hypothetical protein [b3154]		-1.10328	0.0274329
trxA	thioredoxin 1 [b3781]		-1.10249	0.0477631
yjfY	Hypothetical protein yjfY precursor [c_5289]		-1.10049	0.54219
Z2291	orf Unknown function [Z2291]		-1.10046	0.204788
	Hypothetical protein [c_3385]		-1.09899	0.449671
cheB	response regulator for chemotaxis [b1883]		-1.09864	0.494768
ybgS	putative homeobox protein [b0753]		-1.09745	0.444561
ygbJ	Hypothetical oxidoreductase ygbJ [c_3297]		-1.09732	0.244916
yedE	putative transport system permease protein [Z3019]		-1.09656	0.193882
yfiD	putative formate acetyltransferase [b2579]		-1.09628	0.651069
fliZ	orf, hypothetical protein [b1921]		-1.09624	0.390313
dkgA	orf, hypothetical protein [b3012]		-1.09431	0.378942
secG	protein export - membrane protein [b3175]		-1.09328	0.153549
ymfC	orf, hypothetical protein [Z1864]		-1.09248	0.0752614
mscL	mechanosensitive channel [b3291]		-1.09234	0.0390664
narJ	nitrate reductase 1, delta subunit, assembly function [b1226]		-1.09011	0.0550575
yfcU	putative outer membrane protein [b2338]		-1.08977	0.0676367
yhdY	putative transport system permease protein [b3270]		-1.08779	0.204948
ECs1724	hypothetical protein [ECs1724]		-1.08672	0.0337997
	orf, hypothetical protein [b1354]		-1.08541	0.184034
bioB	biotin synthesis, sulfur insertion? [b0775]		-1.08531	0.221052
xylA	D-xylose isomerase [b3565]		-1.08184	0.0832549
ytfE	Hypothetical protein ytfE [c_5308]		-1.08117	0.100918
yobB	orf, hypothetical protein [b1843]		-1.08088	0.0778488
ydhI	orf, hypothetical protein [b1643]		-1.08031	0.109145
htrC	heat shock protein C [Z5563]		-1.07909	0.127962
yhhW	orf, hypothetical protein [b3439]		-1.07819	0.0500042
dcuC	transport of dicarboxylates [b0621]		-1.07701	1.25653
ECs0778	quinolinate synthetase A protein [ECs0778]		-1.07686	0.180669
deoC	2-deoxyribose-5-phosphate aldolase [b4381]		-1.07678	0.308884
yncE	putative receptor [b1452]		-1.07665	0.441078
fepD	Ferric enterobactin transport system permease protein fepD [c_0677]		-1.07641	0.209997
	Transposase insC for insertion element IS2A/D/F/H/I/K [c_4552]		-1.07625	0.010893
ECs3729	type III secretion protein EivI [ECs3729]		-1.07572	0.295427
molR_A	putative regulator [Z3283]		-1.07543	0.375221
fepB	ferric enterobactin [b0592]		-1.07484	0.276171
sufD	orf, hypothetical protein [b1681]		-1.07428	0.199227
flgA	flagellar biosynthesis; assembly of basal-body periplasmic P ring [b1072]		-1.07424	0.860745
ccdA	plasmid maintenance protein [L7062]		-1.0734	0.299178
ynaJ	orf, hypothetical protein [b1332]		-1.07314	0.19596
yeeY	putative transcriptional regulator LYSR-type [b2015]		-1.0731	0.0709545
yhdU	orf, hypothetical protein [b3263]		-1.07276	0.0451331
	Hypothetical protein [c_3136]		-1.07106	0.149121
yifE	orf, hypothetical protein [b3764]		-1.06951	0.108795
ydbJ	predicted protein [b4529]		-1.06914	0.0592855
yiiX	orf, hypothetical protein [b3937]		-1.06891	0.152329
narQ	Nitrate/nitrite sensor protein narQ [c_2996]		-1.06834	0.0606096
ybhT	Hypothetical protein ybhT precursor [c_0838]		-1.06719	0.220479
pgpA	phosphatidylglycerophosphatase [Z0520]		-1.06711	0.0150582
ydaJ	putative aminohydrolase [Z2425]		-1.06706	0.408793
ECs1667	hypothetical protein [ECs1667]		-1.06681	0.502145
arnT	orf, hypothetical protein [b2257]		-1.06606	0.106634
xylH	putative xylose transport, membrane component [b3568]		-1.06511	0.366648
fpr	ferredoxin-NADP reductase [b3924]		-1.06493	0.142029
mokB	orf, hypothetical protein [b1420]		-1.06461	0.28522
Z3480	orf Unknown function [Z3480]		-1.0631	0.303873
yceF	orf, hypothetical protein [b1087]		-1.06303	0.0937479
yccA	putative carrier/transport protein [b0970]		-1.0621	0.0918194
ybjK	Hypothetical protein ybjK [c_0931]		-1.06103	0.122639
ECs2282	hypothetical protein [ECs2282]		-1.0606	0.0424992
yqaB	putative phosphatase [b2690]		-1.06039	0.0562687
yqhH	orf, hypothetical protein [b3014]		-1.06039	0.202733
ysgA	putative enzyme [b3830]		-1.05961	0.192137
escT	escT [Z5133]		-1.05917	0.280757
gldA	glycerol dehydrogenase, [b3945]		-1.05853	0.554785
tsr	methyl-accepting chemotaxis protein I, serine sensor receptor [b4355]		-1.05743	0.896483
pgl	putative isomerase [b0767]		-1.05742	0.11872
ydiE	orf, hypothetical protein [b1705]		-1.05738	0.131216
yehA	Hypothetical protein yehA precursor [c_2635]		-1.05601	0.426795
yiiM	orf, hypothetical protein [b3910]		-1.05569	0.0203623
mdtN	putative membrane protein [b4082]		-1.05547	0.422218
Z2504	partial putative outer membrane channel protein [Z2504]		-1.0548	0.297964
ECs4244	putative transport [ECs4244]		-1.05476	0.15036
yfaW	putative racemase [b2247]		-1.05444	0.394988
malF	part of maltose permease, periplasmic [b4033]		-1.05426	0.266862
	hypothetical protein [ECs1886]		-1.05426	0.204174
ygaC	orf, hypothetical protein [b2671]		-1.05327	0.0871361
bacA	bacitracin resistance; possibly phosphorylates undecaprenol [b3057]		-1.05224	0.0401115
exuR	negative regulator of exu regulon, exuT, uxaAC, and uxuB [b3094]		-1.05202	0.0873988
ECs0619	hypothetical protein [ECs0619]		-1.05057	0.093837
ftnB	ferritin-like protein [b1902]		-1.04956	0.274771
pldB	Lysophospholipase L2 [c_4747]		-1.04837	0.0591874
ypdI	orf, hypothetical protein [b2376]		-1.0471	0.313833
ECs2032	ribosomal-protein-serine N-acetyltransferase [ECs2032]		-1.04704	0.26901
yheN	orf, hypothetical protein [b3345]		-1.04683	0.108096
pfkA	6-phosphofructokinase I [b3916]		-1.04622	0.0452004
Z0828	orf Unknown function [Z0828]		-1.04492	0.132198
	Hypothetical protein [c_3104]		-1.04485	0.384751
rraB	orf, hypothetical protein [b4255]		-1.04435	0.0705685
yhgE	putative transport [b3402]		-1.04404	0.210271
wecH	orf, hypothetical protein [b3561]		-1.04379	0.105084
ybfN	orf, hypothetical protein [b0682]		-1.04325	0.163566
yahC	Hypothetical protein yahC [c_0437]		-1.04293	0.290454
	orf Unknown function [Z2476]		-1.0411	0.167539
yqjA	orf, hypothetical protein [b3095]		-1.04068	0.0385167
yjdA	putative vimentin [b4109]		-1.04063	0.0521402
ygiN	Protein ygiN [c_3769]		-1.04025	0.0105417
	Hypothetical protein [c_3136]		-1.04017	0.107466
yheM	orf, hypothetical protein [b3344]		-1.03977	0.160019
glgS	glycogen biosynthesis, rpoS dependent [b3049]		-1.03905	0.309876
ECs4755	lysophospholipase L [ECs4755]		-1.03893	0.0165119
yieN	Hypothetical protein yieN [c_4674]		-1.03873	0.194907
ECs4746	Mg2+ transport protein CorA [ECs4746]		-1.0377	0.0758211
kefG	putative NAD [b3351]		-1.0375	0.0228533
yeiR	orf, hypothetical protein [b2173]		-1.03722	0.0778835
ygcR	putative transport protein [b2770]		-1.03708	0.289412
flgH	flagellar biosynthesis, basal-body outer-membrane L [b1079]		-1.03679	1.08892
ECs2713	hypothetical protein [ECs2713]		-1.03602	0.171182
btuE	Vitamin B12 transport periplasmic protein btuE [c_2106]		-1.03571	0.115669
ybjP	putative enzyme [b0865]		-1.03515	0.0870271
yraP	putative periplasmic protein [b3150]		-1.03477	0.00589382
ycaP	Hypothetical protein ycaP [c_1044]		-1.03364	0.0211657
ydfA	Hypothetical protein ydfA [c_1409]		-1.03315	0.133025
asnB	asparagine synthetase B [ECs0704]		-1.03257	0.382733
ybhT	orf, hypothetical protein [b0762]		-1.03205	0.223782
corA	Magnesium and cobalt transport protein corA [c_4737]		-1.03022	0.0432729
yjdI	orf, hypothetical protein [b4126]		-1.02955	0.0954644
araJ	involved in either transport or processing of arabinose polymers [b0396]		-1.02933	0.412055
yfiQ	orf, hypothetical protein [b2584]		-1.0284	0.0408659
ydeB	orf, hypothetical protein [Z2172]		-1.02548	0.0846835
ascF	PTS system enzyme II ABC [b2715]		-1.02449	0.129819
abgR	putative transcriptional regulator LYSR-type [b1339]		-1.02345	0.120768
entF	Enterobactin synthetase component F [c_0673]		-1.02306	0.617017
ybdK	orf, hypothetical protein [Z0720]		-1.02154	0.028017
corA	Mg2+ transport, system I [Z5333]		-1.02108	0.0626538
tsr	Methyl-accepting chemotaxis protein I [c_5430]		-1.02097	0.898088
mscL	Large-conductance mechanosensitive channel [c_4051]		-1.02093	0.0481601
ycfP	orf, hypothetical protein [b1108]		-1.02089	0.283701
Z1869	putative replication protein P of prophage CP-933X [Z1869]		-1.01688	0.141229
cybC	cytochrome b [b4236]		-1.01564	0.164474
bcsC	putative oxidoreductase subunit [b3530]		-1.01559	0.0811936
rsmE	orf, hypothetical protein [b2946]		-1.01478	0.109904
Z2099	unknown protein encoded within prophage CP-933O [Z2099]		-1.01258	0.913378
	Hypothetical protein [c_3136]		-1.01156	0.127296
ybiX	putative enzyme [b0804]		-1.01144	0.392962
ECs3813	hypothetical lipoprotein [ECs3813]		-1.01057	0.621687
panE	involved in thiamin biosynthesis, alternative pyrimidine biosynthesis [b0425]		-1.01026	0.111279
yajO	putative NAD [Z0522]		-1.00908	0.0862556
manZ	PTS enzyme IID, mannose-specific [b1819]		-1.00896	0.470162
ECs3004	hypothetical protein [ECs3004]		-1.00878	0.39076
crcB	orf, hypothetical protein [b0624]		-1.00774	0.099708
aqpZ	transmembrane water channel; aquaporin Z [b0875]		-1.00673	0.0741101
wzzB	Chain length determinant protein [c_2554]		-1.00667	0.294526
artQ	arginine 3rd transport system permease protein [b0862]		-1.0063	0.0376439
	Hypothetical protein [c_3136]		-1.00588	0.122502
ECs0471	phosphatidylglycerophosphatase [ECs0471]		-1.00585	0.0428206
caiA	probable carnitine operon oxidoreductase [b0039]		-1.00579	0.152689
artI	arginine 3rd transport system periplasmic binding protein [b0863]		-1.00542	0.0942204
yehR	orf, hypothetical protein [b2123]		-1.00537	0.338359
cheZ	Chemotaxis protein cheZ [c_2296]		-1.00486	0.69243
mngR	transcriptional regulator of succinylCoA synthetase operon [b0730]		-1.00477	0.0332975
yqhH	Hypothetical lipoprotein yqhH precursor [c_3748]		-1.00463	0.174502
qor	quinone oxidoreductase [b4051]		-1.00459	0.143088
yeaU	putative tartrate dehydrogenase [b1800]		-1.00437	0.323421
	Hypothetical protein [c_2437]		-1.00426	0.0128836
	Hypothetical protein [c_5012]		-1.00367	0.0795249
ECs3263	putative PTS system enzyme IIA component [ECs3263]		-1.00346	0.497605
Z4127	orf, hypothetical protein [Z4127]		-1.00275	0.0442995
ypjF	orf, hypothetical protein [b2646]		-1.00098	0.0933378
ECs2119	putative SORC-type transcriptional regulator [ECs2119]		-0.999947	0.470842
pgpA	Phosphatidylglycerophosphatase A [c_0529]		-0.998999	0.0373166
malG	part of maltose permease, inner membrane [b4032]		-0.998681	0.0771194
yhfL	orf, hypothetical protein [b3369]		-0.998594	0.0746862
etpD	type II secretion protein [L7033]		-0.998343	0.314273
yidX	putative replicase EC 2.7.- [b3696]		-0.997672	0.0482067
yfcF	orf, hypothetical protein [b2301]		-0.997607	0.0312233
argE	acetylornithine deacetylase [b3957]		-0.99727	0.0469304
yecI	Ferritin-like protein 2 [c_2315]		-0.996344	0.224614
tus	DNA replication terminus site-binding protein [c_2002]		-0.996319	0.0718681
ylaC	orf, hypothetical protein [b0458]		-0.994902	0.029546
ycdT	orf, hypothetical protein [b1025]		-0.992758	0.0465831
glcC	transcriptional activator for glc operon [b2980]		-0.991816	0.120828
	Hypothetical protein [c_0854]		-0.991194	0.157799
ubiF	orf, hypothetical protein [Z0811]		-0.989797	0.0710359
rtcB	orf, hypothetical protein [b3421]		-0.989645	0.114729
ECs1025	homolog of Salmonella FimH protein [ECs1025]		-0.988992	0.10919
yedQ	orf, hypothetical protein [b1956]		-0.988214	0.0785155
yaiO	orf, hypothetical protein [b0358]		-0.987835	0.194016
	Hypothetical protein [c_4846]		-0.98703	0.155387
phoB	Phosphate regulon transcriptional Regulatory protein phoB [c_0508]		-0.985735	0.202388
sixA	orf, hypothetical protein [b2340]		-0.985711	0.263445
yjbB	putative alpha helix protein [b4020]		-0.98545	0.0546224
dcuS	putative 2-component sensor protein [b4125]		-0.984315	0.11545
	Hypothetical protein [c_4140]		-0.983706	0.0966563
yebV	orf, hypothetical protein [b1836]		-0.983683	0.316692
yfjU	orf, hypothetical protein [b2638]		-0.983638	0.0574652
ynjH	orf, hypothetical protein [b1760]		-0.982626	0.143755
ybcN	orf, hypothetical protein [b0547]		-0.982309	0.150606
	Putative DNA packaging protein of prophage [c_3167]		-0.982234	0.363364
gudD	putative glucarate dehydratase [b2787]		-0.981829	0.304628
	Putative conserved protein [c_1874]		-0.980494	0.288687
Z0721	orf Unknown function [Z0721]		-0.980239	0.322984
Z3618	orf Unknown function [Z3618]		-0.979417	0.376405
Z2229	orf Unknown function [Z2229]		-0.979035	0.199269
cueR	putative transcriptional regulator [b0487]		-0.978349	0.0872837
	Hypothetical protein [c_3118]		-0.977401	0.249566
	orf, hypothetical protein [b0609]		-0.97711	0.206963
ycbT	homolog of Salmonella FimH protein [b0941]		-0.976209	0.157738
entF	ATP-dependent serine activating enzyme [b0586]		-0.976058	0.599042
hemB	Delta-aminolevulinic acid dehydratase [c_0477]		-0.976021	0.0539647
yiiX	orf, hypothetical protein [Z5492]		-0.976007	0.0924936
ycfS	orf, hypothetical protein [b1113]		-0.975177	0.0943476
ydfE	orf, hypothetical protein [b1577]		-0.974992	0.528091
yhdL	conserved protein [b4550]		-0.974697	0.0400924
	hypothetical protein [ECs3636]		-0.974612	0.210093
evgS	putative sensor for regulator EvgA [b2370]		-0.973769	0.207327
yhbQ	orf, hypothetical protein [b3155]		-0.971563	0.105962
marB	multiple antibiotic resistance protein [Z2169]		-0.971391	0.230032
cfa	cyclopropane fatty acyl phospholipid synthase [b1661]		-0.970129	0.117814
yheN	orf, hypothetical protein [Z4703]		-0.968692	0.139775
ybiY	putative pyruvate formate-lyase 2 activating enzyme [b0824]		-0.967962	0.306802
ycfH	orf, hypothetical protein [Z1739]		-0.966508	0.0654928
ybeU	putative tRNA ligase [b0648]		-0.965866	0.0337279
mokB	orf, hypothetical protein [b1420]		-0.965087	0.306038
btuE	vitamin B12 transport [Z2739]		-0.964066	0.0869846
ychE	putative channel protein [b1242]		-0.963918	0.0381118
ygiL	Hypothetical fimbrial-like protein ygiL precursor [c_3791]		-0.96364	0.261157
fepD	ferric enterobactin [Z0732]		-0.962184	0.253199
dinD	DNA-damage-inducible protein [b3645]		-0.960592	0.182719
yfaA	orf, hypothetical protein [b2230]		-0.959248	0.154825
ccdB	plasmid maintenance protein [L7063]		-0.957541	0.777167
ygfY	Hypothetical protein ygfY [c_3477]		-0.957334	0.0310442
yraJ	putative outer membrane protein [Z4500]		-0.957121	0.155424
	Hypothetical protein [c_0583]		-0.956351	0.063372
glpD	sn-glycerol-3-phosphate dehydrogenase [ECs4269]		-0.955675	0.164274
rtcB	orf, hypothetical protein [Z4779]		-0.955467	0.0742141
prpB	putative phosphonomutase 2 [b0331]		-0.954967	0.895208
yfcV	putative fimbrial-like protein [b2339]		-0.954738	0.0340568
prpD	orf, hypothetical protein [b0334]		-0.954503	1.05309
ygfY	orf, hypothetical protein [b2897]		-0.954167	0.0701362
ECs3670	hypothetical protein [ECs3670]		-0.953978	0.0542741
yddM	orf, hypothetical protein [b1477]		-0.953832	0.128488
ygjR	orf, hypothetical protein [b3087]		-0.953044	0.310637
stpA	DNA-binding protein; H-NS-like protein; chaperone activity; RNA splicing? [b2669]		-0.951881	0.16877
argF	ornithine carbamoyltransferase 2, chain F [b0273]		-0.951769	0.101457
frvX	frv operon protein [b3898]		-0.950847	0.224593
pgpB	non-essential phosphatidylglycerophosphate phosphatase, membrane bound [b1278]		-0.950759	0.0757941
Z0344	orf Unknown function [Z0344]		-0.950149	0.556615
malX	PTS system, maltose and glucose-specific II ABC [b1621]		-0.94978	0.0724324
yghZ	putative reductase [b3001]		-0.949593	0.324693
mdtF	putative transport system permease protein [b3514]		-0.948718	0.230636
Z3252	orf, hypothetical protein [Z3252]		-0.948467	0.192839
mtlD	Mannitol-1-phosphate 5-dehydrogenase [c_4417]		-0.947988	0.195809
yidJ	Putative sulfatase yidJ [c_4601]		-0.94795	0.331847
Z4398	orf Unknown function [Z4398]		-0.947154	0.243752
dicA	regulator of dicB [b1570]		-0.946188	0.0905587
wecH	orf, hypothetical protein [b3561]		-0.945993	0.175719
yffO	orf, hypothetical protein [b2446]		-0.945756	0.0705626
yqiI	orf, hypothetical protein [b3048]		-0.945502	0.13552
nadA	Quinolinate synthetase A [c_0825]		-0.945402	0.359513
Z1165	orf Unknown function [Z1165]		-0.944941	0.219745
ygaC	Hypothetical protein ygaC [c_3222]		-0.94472	0.126235
rhsC	rhsC protein in rhs element, interrupted [Z0847]		-0.944709	0.672969
Z1290	homolog of Salmonella FimH protein [Z1290]		-0.944554	0.174288
	Hypothetical protein [c_3136]		-0.944508	0.204761
tynA	copper amine oxidase [b1386]		-0.944409	0.201815
ydaF	Rac prophage; predicted protein [b4527]		-0.944349	0.1436
yaiW	orf, hypothetical protein [b0378]		-0.944215	0.170757
	Hypothetical protein [c_1062]		-0.942082	0.215075
ybaM	orf, hypothetical protein [b0466]		-0.941552	0.301981
mdaB	modulator of drug activity B [b3028]		-0.941461	0.0654998
	Hypothetical protein [c_3650]		-0.940404	0.506565
ygiN	orf, hypothetical protein [b3029]		-0.939885	0.0354274
ygbN	putative transport protein [b2740]		-0.938511	0.189098
ykiA	orf, hypothetical protein [b0392]		-0.937727	0.0676045
rpiB	ribose 5-phosphate isomerase B [b4090]		-0.937254	0.227606
	Hypothetical protein [c_0784]		-0.936723	0.423167
gntR	regulator of gluconate [b3438]		-0.93576	0.0939153
ECs4023	truncated putative fimbrial protein [ECs4023]		-0.93442	0.0955168
yggE	putative actin [b2922]		-0.933394	0.042012
ylaB	orf, hypothetical protein [b0457]		-0.93258	0.236578
yejL	orf, hypothetical protein [b2187]		-0.932561	0.102898
ureA	urease gamma subunit [ECs1322]		-0.932173	0.323992
	Hypothetical protein ybcY precursor [c_0651]		-0.931917	0.168645
dsrB	orf, hypothetical protein [b1952]		-0.9308	0.119198
yafQ	orf, hypothetical protein [b0225]		-0.93057	0.0418584
	Hypothetical protein [c_4226]		-0.930075	0.251553
	Hypothetical protein yajF [c_0503]		-0.928198	0.106683
ycgM	putative isomerase [b1180]		-0.927688	0.0368395
ECs0851	hypothetical protein [ECs0851]		-0.927265	0.260403
flgC	flagellar biosynthesis, cell-proximal portion of basal-body rod [b1074]		-0.926121	0.910136
uup	putative ATP-binding component of a transport system [b0949]		-0.925863	0.032597
yceK	orf, hypothetical protein [b1050]		-0.925081	0.143475
xylB	xylulokinase [b3564]		-0.92499	0.0454969
ybdK	orf, hypothetical protein [b0581]		-0.923998	0.0681981
rmuC	putative alpha helix chain [b3832]		-0.923213	0.184977
	hypothetical protein [ECs3450]		-0.922686	0.112611
yoaF	orf, hypothetical protein [b1793]		-0.921906	0.0989649
yfiR	orf, hypothetical protein [b2603]		-0.921695	0.0406884
ybbJ	Hypothetical protein ybbJ [c_0609]		-0.920896	0.0445852
alkA	3-methyl-adenine DNA glycosylase II, inducible [b2068]		-0.919778	0.142051
yabI	orf, hypothetical protein [b0065]		-0.91958	0.102582
	Hypothetical protein [c_3199]		-0.919392	0.120257
ycfH	Putative deoxyribonuclease ycfH [c_1372]		-0.917979	0.0798856
yjcZ	orf, hypothetical protein [b4110]		-0.917899	0.105281
ydjY	orf, hypothetical protein [b1751]		-0.91616	0.495079
	Hypothetical protein [c_1108]		-0.914544	0.20914
ygbE	Hypothetical protein ygbE [c_3316]		-0.914385	0.168386
srlA	PTS system, glucitol/sorbitol-specific IIC2 component [c_3256]		-0.914192	0.388415
	4-methyl-5 [c_0535]		-0.914123	0.0997289
dgoA	2-oxo-3-deoxygalactonate 6-phosphate aldolase and galactonate dehydratase [b3692]		-0.913739	0.115102
ECs1706	hypothetical protein [ECs1706]		-0.912775	0.268509
livG	ATP-binding component of high-affinity branched-chain amino acid transport system [b3455]		-0.909638	0.0750285
	partial putative sensor kinase [Z3235]		-0.908941	0.108261
hsrA	putative transport protein [b3754]		-0.908873	0.121331
	putative channel/filament proteins [b2138]		-0.908409	0.252043
btuE	vitamin B12 transport [Z2739]		-0.906862	0.076394
	Hypothetical protein [c_3271]		-0.906833	0.249596
ECs0449	positive response regulator for pho regulon PhoB [ECs0449]		-0.906314	0.218719
glpD	sn-glycerol-3-phosphate dehydrogenase [b3426]		-0.905748	0.15023
	YfdX protein precursor [c_2911]		-0.904811	0.142554
phoB	positive response regulator for pho regulon, sensor is PhoR [b0399]		-0.904439	0.22465
	conserved protein []		-0.902253	0.0816986
pinR	putative transposon resolvase [b1374]		-0.902032	0.109937
	Hypothetical protein [c_2225]		-0.900204	0.333184
mtr	tryptophan-specific transport protein [b3161]		-0.899684	0.210793
ECs2905	hypothetical protein [ECs2905]		-0.899253	0.137519
ycfH	orf, hypothetical protein [b1100]		-0.899249	0.0563757
ECs4866	hypothetical protein [ECs4866]		-0.898113	0.0713414
rcnA	orf, hypothetical protein [b2106]		-0.897978	0.19857
hyfA	hydrogenase 4 Fe-S subunit [b2481]		-0.897891	0.261444
yeaQ	orf, hypothetical protein [b1795]		-0.897758	0.116166
yfbL	Hypothetical protein yfbL [c_2815]		-0.897712	0.0672712
pmbA	maturation of antibiotic MccB17, see tld genes [b4235]		-0.897465	0.173561
mntR	putative toxin [b0817]		-0.897353	0.0727864
yaaI	orf, hypothetical protein [b0013]		-0.896797	0.138553
yhiP	putative transport protein [b3496]		-0.896566	0.203043
ydaL	orf, hypothetical protein [b1340]		-0.896193	0.192532
btuE	vitamin B12 transport [Z2739]		-0.896017	0.101187
	Hypothetical protein [c_4007]		-0.895777	0.0833543
mobA	Molybdopterin-guanine dinucleotide biosynthesis protein A [c_4801]		-0.89525	0.0624687
amyA	cytoplasmic alpha-amylase [Z3017]		-0.894581	0.208829
btuE	vitamin B12 transport [Z2739]		-0.894445	0.0683573
yiaH	Hypothetical protein yiaH [c_4381]		-0.892902	0.244702
malP	maltodextrin phosphorylase [b3417]		-0.892549	0.330905
dcyD	putative 1-aminocyclopropane-1-carboxylate deaminase [b1919]		-0.89049	0.0959267
abrB	putative transport protein [b0715]		-0.888781	0.233661
mtlA	PTS system, mannitol-specific IIABC component [c_4416]		-0.888745	0.206333
treR	repressor of treA,B,C [b4241]		-0.887962	0.090696
ECs2417	vitamin B12 transport [ECs2417]		-0.887719	0.102522
ECs3405	phenylpropionate dioxygenase small terminal subunit [ECs3405]		-0.886337	0.309323
zraS	sensor kinase for HydG, hydrogenase 3 activity [b4003]		-0.885077	0.325554
	Hypothetical protein yeeV [c_3677]		-0.884473	0.577084
yrdD	putative DNA topoisomerase [b3283]		-0.884456	0.129695
mokC	Gef protein interferes with membrane function when in excess [b0018]		-0.883161	0.0730245
yncB	putative oxidoreductase [b1449]		-0.881897	0.0568505
atoS	sensor protein AtoS for response regulator AtoC [b2219]		-0.881275	0.257264
ydeI	orf, hypothetical protein [b1536]		-0.880884	0.425341
lysR	positive regulator for lys [b2839]		-0.880408	0.089728
agaR	putative DEOR-type transcriptional regulator of aga operon [b3131]		-0.879665	0.103734
nadK	orf, hypothetical protein [b2615]		-0.878724	0.212009
	Hypothetical protein [c_0510]		-0.877549	0.0975439
	Hypothetical protein [c_4007]		-0.875842	0.0612804
yfgI	Hypothetical protein yfgI [c_3025]		-0.875575	0.244064
btuE	vitamin B12 transport [b1710]		-0.875526	0.0832598
dmsA	Anaerobic dimethyl sulfoxide reductase chain A precursor [c_1031]		-0.875524	1.20514
ybdN	orf, hypothetical protein [b0602]		-0.872346	0.10456
cybC	Soluble cytochrome b562 precursor [c_5335]		-0.870767	0.108079
	Hypothetical protein [c_1825]		-0.870758	0.0703678
ybhB	orf, hypothetical protein [Z0992]		-0.870737	0.308767
yggM	putative alpha helix chain [b2956]		-0.869976	0.231635
ydeH	orf, hypothetical protein [b1535]		-0.869441	0.0672471
hcaR	transcriptional activator of hca cluster [b2537]		-0.8684	0.37141
ECs1650	putative tail fiber protein [ECs1650]		-0.867111	0.421124
rnlA	putative cell division protein [b2630]		-0.867095	0.115577
livH	high-affinity branched-chain amino acid transport system; membrane component [b3457]		-0.86647	0.360632
ynjE	putative thiosulfate sulfur transferase [b1757]		-0.865781	0.362593
mtr	Tryptophan-specific transport protein [c_3914]		-0.865667	0.141175
pldB	lysophospholipase L [Z5346]		-0.865458	0.0879473
rspA	starvation sensing protein [b1581]		-0.865053	0.253098
dmsB	anaerobic dimethyl sulfoxide reductase subunit B [b0895]		-0.864944	0.833376
fepD	ferric enterobactin [b0590]		-0.86404	0.210377
	Hypothetical protein [c_2409]		-0.863632	0.978067
ydcV	putative transport system permease protein [b1443]		-0.863434	0.197196
asr	acid shock protein [b1597]		-0.863146	0.435264
ligB	putative enzyme [b3647]		-0.861437	0.309735
yehE	orf, hypothetical protein [b2112]		-0.860994	0.109568
phnH	PhnH protein [c_5106]		-0.859457	0.1159
spy	periplasmic protein related to spheroblast formation [b1743]		-0.858383	0.274214
ygfB	orf, hypothetical protein [b2909]		-0.857827	0.119717
Z5485	orf Unknown function [Z5485]		-0.857256	0.148933
yedQ	orf, hypothetical protein [b1956]		-0.857213	0.131845
	partial putative periplasmic transport protein [Z2474]		-0.856872	0.678766
yfhK	putative 2-component sensor protein [b2556]		-0.856538	0.0807319
kdgK	ketodeoxygluconokinase [b3526]		-0.856203	0.172905
ECs3146	putative transport/receptor protein [ECs3146]		-0.856115	0.0687847
asnB	asparagine synthetase B [b0674]		-0.854586	0.35064
arnB	putative enzyme [b2253]		-0.854574	0.329487
murB	UDP-N-acetylenolpyruvoylglucosamine reductase [b3972]		-0.854047	0.109818
	Hypothetical protein [c_0970]		-0.853369	0.149022
ECs0227	hypothetical protein [ECs0227]		-0.852801	0.342405
ECs0271	putative integrase [ECs0271]		-0.852792	0.54205
	Hypothetical protein [c_4007]		-0.852684	0.0829529
	InsB protein [c_0397]		-0.852572	0.483514
nhaA	Na+/H antiporter, pH dependent [b0019]		-0.851977	0.0955934
focB	probable formate transporter [b2492]		-0.851665	0.176168
insI	IS30 transposase [b0256]		-0.851613	0.222603
corA	Mg2+ transport, system I [b3816]		-0.850814	0.079873
wecH	orf, hypothetical protein [b3561]		-0.849685	0.162288
lsrR	putative transcriptional regulator, sorC family [b1512]		-0.847253	0.254624
ygfS	putative oxidoreductase, Fe-S subunit [Z4224]		-0.847095	0.281775
argO	orf, hypothetical protein [b2923]		-0.846331	0.167657
feoA	ferrous iron transport protein A [b3408]		-0.846255	0.0715744
yjjJ	Hypothetical protein yjjJ [c_5470]		-0.842461	0.49012
mdoG	periplasmic glucans biosynthesis protein [b1048]		-0.841936	0.12332
syd	interacts with secY [b2793]		-0.841933	0.0773432
ECs1200	DNA-binding protein [ECs1200]		-0.840925	0.275828
erfK	Protein erfK/srfK precursor [c_2476]		-0.839725	0.0808205
yeaN	putative amino acid/amine transport protein [b1791]		-0.83848	0.13909
Z2089	unknown protein encoded within CP-933O [Z2089]		-0.838404	0.231904
kdgK	2-dehydro-3-deoxygluconokinase [c_4337]		-0.837934	0.233478
ytfG	putative oxidoreductase [b4211]		-0.837627	0.0967475
ECs4338	putative 3-oxoacyl- [ECs4338]		-0.837342	0.0885749
Z3646	putative 2-component transcriptional regulator [Z3646]		-0.837302	0.176682
csiE	orf, hypothetical protein [b2535]		-0.836726	0.0940022
argD	acetylornithine delta-aminotransferase [b3359]		-0.833945	0.248476
ECs4006	putative hydrolase [ECs4006]		-0.833551	1.02273
ECs5029	putative regulator [ECs5029]		-0.833416	0.0777826
	Putative acid shock protein [c_1989]		-0.832778	0.29523
gef	Gef protein interferes with membrane function when [Z0016]		-0.832552	0.0957795
ydcM	putative virulence protein [b1432]		-0.832521	0.144273
yoaI	orf, hypothetical protein [b1788]		-0.832097	0.111867
ytfB	orf, hypothetical protein [b4206]		-0.831851	0.0949638
yibF	putative S-transferase [b3592]		-0.830652	0.122456
ECs2976	hypothetical protein [ECs2976]		-0.830301	0.432545
Z4237	putative oxidoreductase [Z4237]		-0.830008	0.144821
	Conserved hypothetical protein [c_2235]		-0.829801	0.159345
gspG	putative general protein secretion protein [b3328]		-0.829621	0.406647
modA	molybdate-binding periplasmic protein; permease [b0763]		-0.829268	0.105445
fruA	PTS system, fructose-specific transport protein [b2167]		-0.829243	0.14088
ybcW	orf, hypothetical protein [b0559]		-0.829193	0.0780873
fryC	putative transport protein [b2386]		-0.829058	0.144026
ECs3276	hypothetical protein [ECs3276]		-0.828006	0.123673
	Hypothetical protein [c_3983]		-0.827231	0.0834991
thiM	hydoxyethylthiazole kinase [b2104]		-0.827125	0.244485
ECs0478	4-methyl-5 [ECs0478]		-0.826049	0.0969471
yoaD	orf, hypothetical protein [b1815]		-0.82588	0.0798811
ECs3138	hypothetical protein [ECs3138]		-0.82357	0.141536
ECs1921	hypothetical protein [ECs1921]		-0.823122	0.0892138
fliS	Flagellar protein fliS [c_2340]		-0.822779	0.440187
yhhM	putative receptor [b3467]		-0.821892	0.0876801
spy	periplasmic protein related to spheroblast formation [b1743]		-0.821792	0.232502
ECs3771	putative oxidoreductase [ECs3771]		-0.821051	0.131125
ECs1391	BfpM-like protein [ECs1391]		-0.82003	0.203431
pstS	high-affinity phosphate-specific transport system; periplasmic phosphate-binding protein [b3728]		-0.819535	0.115472
alx	putative transport protein [b3088]		-0.81934	0.238479
srlE	PTS system, glucitol/sorbitol-specific IIBC component [c_3257]		-0.818615	0.405933
ydiU	orf, hypothetical protein [b1706]		-0.8186	0.128509
malT	positive regulator of mal regulon [b3418]		-0.818077	0.131045
guaD	orf, hypothetical protein [b2883]		-0.815633	0.267805
ECs4593	hypothetical protein [ECs4593]		-0.815406	0.204789
yhiL	orf, hypothetical protein [b3490]		-0.81362	0.159885
uspE	orf, hypothetical protein [b1333]		-0.811811	0.187093
hchA	orf, hypothetical protein [b1967]		-0.811005	0.24262
Z4343	orf, hypothetical protein [Z4343]		-0.809209	0.1372
asnA	asparagine synthetase A [b3744]		-0.808696	0.18252
spy	periplasmic protein related to spheroblast formation [b1743]		-0.807835	0.240061
tdcA	transcriptional activator of tdc operon [b3118]		-0.807733	1.30427
	Hypothetical protein [c_1126]		-0.807362	0.152162
	predicted transposase, C-ter fragment (pseudogene) [b4530]		-0.807253	0.122671
atoC	response regulator of ato, ornithine decarboxylase antizyme [b2220]		-0.806159	0.203229
yiiD	putative acetyltransferase [b3888]		-0.80583	0.10494
gsiB	putative transport protein [b0830]		-0.805644	0.21695
ECs4260	positive regulator of mal regulon [ECs4260]		-0.805611	0.0974737
adhE	CoA-linked acetaldehyde dehydrogenase and iron-dependent alcohol dehydrogenase; pyruvate-formate-lyase deactivase [b1241]		-0.803935	0.143048
spy	periplasmic protein related to spheroblast formation [b1743]		-0.803622	0.259445
ybhF	putative ATP-binding component of a transport system [b0794]		-0.803093	0.208933
emrA	multidrug resistance secretion protein [b2685]		-0.802174	0.1649
gspK	putative export protein J for general secretion pathway [b3332]		-0.801263	0.608876
aroM	AroM protein [c_0498]		-0.800401	0.281471
yhgA	orf, hypothetical protein [Z4766]		-0.80019	0.340645
agaR	Putative aga operon transcriptional repressor [c_3886]		-0.80006	0.111642
dppB	dipeptide transport system permease protein 1 [b3543]		-0.79815	0.153936
srlR	regulator for gut [b2707]		-0.797183	0.107392
	Hypothetical protein [c_2266]		-0.797166	0.123704
yedU	Protein yedU [c_2385]		-0.796661	0.230619
	Hypothetical protein [c_0426]		-0.796367	0.276013
fliQ	flagellar biosynthesis [b1949]		-0.795931	0.56296
ECs0732	hypothetical protein [ECs0732]		-0.795664	0.118095
	NadR homolog [c_5030]		-0.792778	0.575318
nudF	orf, hypothetical protein [b3034]		-0.792165	0.143133
Z5028	orf Unknown function [Z5028]		-0.791855	0.549355
prpD	hypothetical protein [ECs0387]		-0.791191	0.98906
intQ	putative transposase [b1579]		-0.79082	0.120035
yajL	4-methyl-5 [b0424]		-0.788992	0.120662
xdhA	orf, hypothetical protein [b2866]		-0.788005	0.566698
ypjA	putative ATP-binding component of a transport system [b2647]		-0.787325	0.204419
ybdR	putative oxidoreductase [b0608]		-0.787143	0.248904
yibT	predicted protein [b4554]		-0.786901	0.257079
yjfC	Hypothetical protein yjfC [c_5274]		-0.786616	0.232802
ddpX	orf, hypothetical protein [b1488]		-0.784824	0.353211
serA	D-3-phosphoglycerate dehydrogenase [b2913]		-0.783255	0.263081
yaaW	putative oxidoreductase [b0011]		-0.782719	0.142346
	IS30 transposase [ECs1310]		-0.780817	0.180177
yjgR	orf, hypothetical protein [b4263]		-0.78016	0.127867
ynfM	putative transport protein [b1596]		-0.780032	0.3601
ECs0629	ferric enterobactin [ECs0629]		-0.779022	0.233907
ybiM	orf, hypothetical protein [b0806]		-0.778908	0.133063
ECs2591	CheY protein phophatase [ECs2591]		-0.778715	0.558607
yedQ	orf, hypothetical protein [b1956]		-0.778229	0.176429
gatY	tagatose-bisphosphate aldolase 1 [b2096]		-0.777291	0.335231
	yehK protein [c_2647]		-0.775379	0.097542
fliM	flagellar biosynthesis, component of motor switch and energizing, enabling rotation and determining its direction [b1945]		-0.774824	0.977521
yicJ	putative permease [b3657]		-0.774367	0.115104
	Hypothetical protein [c_1261]		-0.773829	0.612466
yehY	putative transport system permease protein [b2130]		-0.773007	0.174293
amyA	cytoplasmic alpha-amylase [b1927]		-0.772632	0.228133
prpD	orf, hypothetical protein [Z0429]		-0.772321	0.995246
tesB	acyl-CoA thioesterase II [b0452]		-0.770012	0.167279
yidF	putative transcriptional regulator [b3674]		-0.769651	0.281394
	Conserved hypothetical protein [c_2193]		-0.767448	0.164663
ECs2666	cytoplasmic alpha-amylase [ECs2666]		-0.76464	0.206324
	putative host specificity protein [ECs2720]		-0.764215	0.176937
	Hypothetical protein [c_4294]		-0.764076	0.160483
spy	periplasmic protein related to spheroblast formation [b1743]		-0.762782	0.284249
ybjP	putative enzyme [Z1095]		-0.762774	0.149793
tpiA	triosephosphate isomerase [b3919]		-0.76224	0.150067
ybhB	orf, hypothetical protein [b0773]		-0.762119	0.263828
ypdB	putative 2-component transcriptional regulator [b2381]		-0.761632	0.29587
ygiV	orf, hypothetical protein [b3023]		-0.760955	0.194463
yabI	Hypothetical protein yabI [c_0081]		-0.760532	0.445236
ilvY	positive regulator for ilvC [b3773]		-0.759877	0.15068
ECs1697	putative ferric enterobactin transport ATP-binding protein [ECs1697]		-0.759258	0.187707
	Hypothetical protein [c_0741]		-0.757571	0.717725
yfjY	putative DNA repair protein [b2644]		-0.756391	0.378822
lysC	aspartokinase III, lysine sensitive [b4024]		-0.755383	0.26935
yfjV	orf, hypothetical protein [b2641]		-0.754436	0.128248
cheB	response regulator for chemotaxis [b1883]		-0.754307	0.571851
yqfA	putative oxidoreductase [b2899]		-0.753543	0.138068
yqfB	orf, hypothetical protein [Z4238]		-0.750025	0.446946
ynbD	putative enzymes [Z2316]		-0.745775	0.505866
modA	Molybdate-binding periplasmic protein precursor [c_0840]		-0.744705	0.142835
yjdJ	orf, hypothetical protein [Z5729]		-0.744235	0.113542
mdtQ	orf, hypothetical protein [b2139]		-0.743856	0.117445
acpD	acyl carrier protein phosphodiesterase [Z2315]		-0.740595	0.145723
	KpLE2 phage-like element; predicted transposase fragment (pseudogene) [b4562]		-0.740378	0.11801
entA	2,3-dihydro-2,3-dihydroxybenzoate dehydrogenase [c_0683]		-0.740234	0.93458
	Putative salicyl-AMP ligase [c_2434]		-0.738136	0.328562
ECs2037	hypothetical protein [ECs2037]		-0.736578	0.166877
sodA	superoxide dismutase, manganese [Z5453]		-0.735181	0.206626
Z3641	orf, hypothetical protein [Z3641]		-0.73293	0.238206
	Hypothetical protein [c_3040]		-0.73066	0.153796
yncC	orf, hypothetical protein [b1450]		-0.730535	0.289897
aroM	protein of aro operon, regulated by aroR [Z0486]		-0.730015	0.272734
glpT	sn-glycerol-3-phosphate permease [ECs3125]		-0.727683	0.281011
yiiQ	orf, hypothetical protein [b3920]		-0.726923	0.147823
ydhX	putative oxidoreductase, Fe-S subunit [b1671]		-0.725757	0.299772
gatY	Tagatose-bisphosphate aldolase gatY [c_2621]		-0.725745	0.328734
	Hypothetical protein [c_5055]		-0.724699	0.675069
wecH	orf, hypothetical protein [b3561]		-0.724556	0.161963
yqfB	orf, hypothetical protein [Z4238]		-0.72263	0.337439
fsaA	putative transaldolase [b0825]		-0.72252	0.2042
caiB	l-carnitine dehydratase [b0038]		-0.721784	0.304037
Z1200	orf Unknown function [Z1200]		-0.721555	0.726334
cvrA	orf, hypothetical protein [b1191]		-0.720504	0.298077
yjgK	orf, hypothetical protein [b4252]		-0.716205	0.238805
ECs1987	putative tail assembly protein [ECs1987]		-0.715968	0.1556
mtlA	PTS system, mannitol-specific enzyme IIABC components [Z5023]		-0.715764	0.237172
proX	Glycine betaine-binding periplasmic protein precursor [c_3232]		-0.713575	0.386478
ECs3012	putative excisionase [ECs3012]		-0.71144	0.274743
Z2261	unknown protein associated with Rhs element [Z2261]		-0.711349	0.118544
pgaB	orf, hypothetical protein [b1023]		-0.710626	0.456813
treF	cytoplasmic trehalase [b3519]		-0.710586	0.120365
ECs2766	putative repressor protein [ECs2766]		-0.710464	0.335985
	hypothetical protein [ECs2782]		-0.708503	0.197629
Z1133	partial putative transposase [Z1133]		-0.708332	0.184411
Z3082	putative tail fiber component L of prophage [Z3082]		-0.70815	0.725865
ttdR	putative transcriptional regulator LYSR-type [b3060]		-0.707148	0.34917
cspG	homolog of Salmonella cold shock protein [b0990]		-0.706608	0.507601
yqjH	orf, hypothetical protein [b3070]		-0.704638	0.510662
rutR	putative tet operon regulator [b1013]		-0.704619	0.288222
xylF	xylose binding protein transport system [b3566]		-0.703923	0.146387
ECs3507	hypothetical protein [ECs3507]		-0.700497	0.913442
	Hypothetical protein [c_5153]		-0.698855	0.230445
yegS	orf, hypothetical protein [b2086]		-0.695103	0.233825
glpT	sn-glycerol-3-phosphate permease [Z3498]		-0.688319	0.219861
sbp	periplasmic sulfate-binding protein [b3917]		-0.687418	0.36656
yjgL	orf, hypothetical protein [b4253]		-0.686809	0.170333
Z3982	putative transport protein [Z3982]		-0.685649	0.204158
yidH	orf, hypothetical protein [Z5171]		-0.685186	0.2184
	putative RNA [b0671]		-0.684955	0.196371
aceB	malate synthase A [b4014]		-0.68242	0.158202
Z4196	putative secreted protein [Z4196]		-0.681269	0.22272
ECs3280	hypothetical protein [ECs3280]		-0.681256	0.277982
ECs1349	hypothetical protein [ECs1349]		-0.679839	0.504266
ECs2892	hypothetical protein [ECs2892]		-0.679208	0.167136
ECs0440	aroM protein [ECs0440]		-0.678867	0.216011
Z1935	orf Unknown function [Z1935]		-0.678537	0.157358
hyaA	hydrogenase-1 small subunit [b0972]		-0.677324	0.387447
bax	putative ATP-binding protein [b3570]		-0.677131	0.396441
appA	phosphoanhydride phosphorylase; pH 2.5 acid phosphatase; periplasmic [b0980]		-0.675359	0.193576
tra8_3	IS30 transposase [Z3936]		-0.673712	0.209379
hyfH	hydrogenase 4 Fe-S subunit [b2488]		-0.672992	0.142975
yfdT	orf, hypothetical protein [b2363]		-0.67199	0.202732
ECs1160	putative integrase [ECs1160]		-0.669937	0.279555
	Succinylornithine transaminase [c_2148]		-0.667917	1.03623
sprT	Protein sprT [c_3530]		-0.667817	0.33814
	transposase of insertion sequence IS30 [ECs3505]		-0.667263	0.200669
ECs2431	hypothetical protein [ECs2431]		-0.666739	0.307533
pgtP	Transporter protein [c_5201]		-0.666566	0.244434
ygfS	putative oxidoreductase, Fe-S subunit [b2886]		-0.663685	0.301934
yciT	putative DEOR-type transcriptional regulator [b1284]		-0.661677	0.198302
	Hypothetical protein [c_5135]		-0.661611	0.19249
ymcE	suppresses fabA and ts growth mutation [b0991]		-0.661564	0.254427
sodA	Superoxide dismutase [c_4859]		-0.661438	0.204471
lpp	murein lipoprotein [b1677]		-0.66045	0.231266
acpD	acyl carrier protein phosphodiesterase [ECs2014]		-0.660439	0.191943
yigF	orf, hypothetical protein [b3817]		-0.657365	0.332819
yfbS	putative transport protein [b2292]		-0.65672	0.26201
	orf, hypothetical protein [b0395]		-0.656498	0.163152
terZ	putative phage inhibition, colicin resistance and tellurite [Z1171]		-0.653423	0.332627
	interrupted beta-D-glucuronidase [ECs2325]		-0.653307	0.337636
Z3617	orf Unknown function [Z3617]		-0.652747	0.54986
entC	isochorismate hydroxymutase 2, enterochelin biosynthesis [b0593]		-0.651271	0.649196
yegR	Hypothetical protein yegR [c_2613]		-0.650954	0.206246
ybjH	orf, hypothetical protein [b0843]		-0.64964	0.192073
yniA	orf, hypothetical protein [b1725]		-0.64923	0.282564
asst	Arylsulfate sulfotransferase [c_3785]		-0.646452	0.358199
ECs4758	regulator for metE and metH [ECs4758]		-0.646066	0.203081
ECs3002	exonuclease [ECs3002]		-0.646016	0.285756
ECs0730	hypothetical protein [ECs0730]		-0.645135	0.276088
ECs4593	hypothetical protein [ECs4593]		-0.644681	0.283462
	Hypothetical protein [c_1714]		-0.644558	0.345561
ybcL	orf, hypothetical protein [b0545]		-0.644231	0.216081
hypD	pleiotrophic effects on 3 hydrogenase isozymes [Z4038]		-0.643528	0.801513
artQ	Arginine transport system permease protein artQ [c_0995]		-0.641986	0.185724
yaiS	orf, hypothetical protein [b0364]		-0.639568	0.618659
yghO	orf, hypothetical protein [b2981]		-0.636485	0.519325
yhcC	Hypothetical protein yhcC [c_3971]		-0.634109	0.333217
Z1769	unknown protein encoded by prophage CP-933N [Z1769]		-0.633771	0.211943
	Hypothetical protein ybjS [c_1690]		-0.633431	0.323811
ECs0841	putative tail assembly protein [ECs0841]		-0.63308	0.236041
ydbH	orf, hypothetical protein [Z2328]		-0.632779	0.218361
cysW	sulfate transport system permease W protein [b2423]		-0.630382	0.917498
ydeJ	orf, hypothetical protein [b1537]		-0.628662	0.259147
cysP	thiosulfate binding protein [Z3690]		-0.627952	0.824403
glpT	sn-glycerol-3-phosphate permease [b2240]		-0.626491	0.296513
yrhB	Hypothetical protein yrhB [c_4235]		-0.625117	0.489227
	partial putative transport protein [Z4083]		-0.624651	0.733695
yhaG	putative hydrolase [Z4480]		-0.624152	0.926443
ybaL	putative transport protein [b0478]		-0.623798	0.197758
yfdX	orf, hypothetical protein [b2375]		-0.619842	0.188247
Z1538	putative pilin subunit [Z1538]		-0.619098	0.900691
tonB	energy transducer; uptake of iron, cyanocobalimin; sensitivity to phages, colicins [b1252]		-0.618222	0.305894
nrfE	formate-dependent nitrite reductase; possible assembly function [b4074]		-0.615576	0.255229
ECs3487	hypothetical protein [ECs3487]		-0.61529	0.250474
yjgZ	orf, hypothetical protein [b4277]		-0.613536	0.206035
	Hypothetical protein [c_2130]		-0.612137	0.267187
Z1480	unknown protein encoded by bacteriophage BP-933W [Z1480]		-0.611082	0.614936
gspC	putative general secretion pathway for protein export [b3324]		-0.610362	0.429615
ECs4615	putative transcriptional regulator [ECs4615]		-0.604138	0.234748
ylbG	orf, hypothetical protein [b0502]		-0.60297	0.178831
	Hypothetical protein [c_2149]		-0.602185	0.32846
pgsA	phosphatidylglycerophosphate synthetase = CDP-1,2-diacyl-sn-glycero-3-phosphate phosphatidyl transferase [b1912]		-0.60212	0.314375
Z0965	unknown protein encoded by prophage CP-933K [Z0965]		-0.602019	0.213503
ysaA	orf, hypothetical protein [b3573]		-0.60157	0.46681
	Putative 3-oxoacyl- [c_1189]		-0.599371	0.275223
ymfJ	orf, hypothetical protein [b1144]		-0.597649	0.998105
pyrB	aspartate carbamoyltransferase, catalytic subunit [b4245]		-0.591173	0.397428
potI	putrescine transport protein; permease [b0857]		-0.590403	0.190448
glnL	histidine protein kinase sensor for GlnG regulator [b3869]		-0.590054	0.255603
ynjF	putative cytochrome oxidase [b1758]		-0.588416	0.299654
Z3962	orf Unknown function [Z3962]		-0.587674	0.382883
	putative transcriptional regulator LYSR-type [Z3673]		-0.587201	0.330945
yeiH	orf, hypothetical protein [b2158]		-0.58659	0.20644
pyrI	aspartate carbamoyltransferase, regulatory subunit [b4244]		-0.585875	0.331663
appC	probable third cytochrome oxidase, subunit I [b0978]		-0.584158	0.221563
ycbS	putative outer membrane protein [b0940]		-0.583762	0.358112
etp	putative phosphatase [Z1399]		-0.580892	0.323362
Z1215	unknown [Z1215]		-0.580644	1.06982
	Putative integrase of prophage [c_1483]		-0.58025	0.243649
intP_2	integrase fragment, cryptic prophage CP-933P [Z2568]		-0.579006	0.273815
ytfJ	orf, hypothetical protein [b4216]		-0.578989	0.277911
yfjL	orf, hypothetical protein [b2628]		-0.577873	0.219025
hypB	guanine-nucleotide binding protein, functions as nickel donor for large subunit of hydrogenase 3 [b2727]		-0.576574	0.602884
	Hypothetical protein [c_2438]		-0.572971	0.22059
ybgA	Hypothetical protein ybgA [c_0786]		-0.572135	0.245672
htrE	putative fimbrial usher protein [Z0150]		-0.571796	0.412857
	Repressor protein [c_1546]		-0.57093	0.2268
ymgF	predicted protein [b4520]		-0.569639	0.180837
ulaD	probable hexulose-6-phosphate synthase [b4196]		-0.568604	0.251021
Z6012	orf, hypothetical protein [Z6012]		-0.568515	0.285535
flhE	flagellar protein [b1878]		-0.563965	0.772855
prpE	putative propionyl-CoA synthetase [b0335]		-0.562928	1.02449
yfbS	Hypothetical protein yfbS [c_2833]		-0.562341	0.280589
yeeW	orf, hypothetical protein [b2006]		-0.56124	0.286009
ECs3249	putative sensor for regulator EvgA [ECs3249]		-0.555497	0.269724
	Hypothetical protein [c_0897]		-0.554098	0.405764
cspI	Cold shock-like protein cspI [c_3177]		-0.554067	0.22224
citG	orf, hypothetical protein [b0613]		-0.553682	0.194113
ybcN	unknown protein encoded by prophage CP-933X [Z1872]		-0.551882	0.346419
ECs4996	hypothetical protein [ECs4996]		-0.551489	0.302703
yecH	orf, hypothetical protein [Z2962]		-0.549684	0.976537
Z0267	orf Unknown function [Z0267]		-0.549248	0.29713
Z4585	putative transport protein [Z4585]		-0.548117	0.413864
narU	nitrite extrusion protein 2 [b1469]		-0.546274	0.423669
fliL	flagellar biosynthesis [b1944]		-0.544939	0.611395
ynfE	Putative dimethyl sulfoxide reductase chain ynfE precursor [c_1977]		-0.54399	0.538811
	Hypothetical protein [c_0474]		-0.541745	0.427391
cydA	cytochrome d terminal oxidase, polypeptide subunit I [b0733]		-0.538991	0.297089
astC	acetylornithine delta-aminotransferase [b1748]		-0.53726	0.962372
ygiP	Hypothetical transcriptional regulator ygiP [c_3810]		-0.535489	0.228985
dadA	D-amino acid dehydrogenase subunit [b1189]		-0.534833	0.300208
	Hypothetical protein yafZ [c_2526]		-0.532684	0.634311
Z1130	orf Unknown function [Z1130]		-0.531062	0.23838
Z1220	putative structural protein [Z1220]		-0.529178	0.243678
fliF	flagellar biosynthesis; basal-body MS [b1938]		-0.527767	0.784698
cdd	cytidine/deoxycytidine deaminase [b2143]		-0.522453	0.32734
yfgF	putative cytochrome C-type biogenesis protein [b2503]		-0.522305	0.380418
yieH	putative phosphatase [b3715]		-0.520494	0.289626
xdhC	putative dehydrogenase [b2868]		-0.520208	0.656011
etp	putative phosphatase [ECs1138]		-0.512988	0.360753
	Insertion element IS1 1/2/3/5/6 protein insA [c_0396]		-0.500133	0.460263
ECs0813	serine/threonin protein phosphatase [ECs0813]		-0.498944	0.31033
dadA	D-amino acid dehydrogenase small subunit [c_1638]		-0.496122	0.293667
ydaT	orf, hypothetical protein [b1358]		-0.495781	0.374203
Z2754	orf, hypothetical protein [Z2754]		-0.495696	0.288358
ulaA	orf, hypothetical protein [b4193]		-0.495586	0.458406
ypeC	orf, hypothetical protein [b2390]		-0.495376	0.296068
yeaI	orf, hypothetical protein [b1785]		-0.489869	0.361238
phoH	PhoB-dependent, ATP-binding pho regulon component; may be helicase; induced by P starvation [b1020]		-0.489789	0.249829
Z1771	unknown protein encoded by prophage CP-933N [Z1771]		-0.489034	0.36176
aroG	3-deoxy-D-arabinoheptulosonate-7-phosphate synthase [b0754]		-0.488343	0.29186
yqhD	putative oxidoreductase [b3011]		-0.486335	0.330996
Z2800	orf hypothetical protein [Z2800]		-0.479655	0.629136
ppc	phosphoenolpyruvate carboxylase [b3956]		-0.475794	0.30901
ECs2885	putative transport protein [ECs2885]		-0.473861	0.390427
xisE	orf, hypothetical protein [b1141]		-0.471444	0.485213
	orf, hypothetical protein [Z3657]		-0.469953	0.327102
Z1915	putative tail protein [Z1915]		-0.467554	0.297901
	Hypothetical transcriptional regulator yfjR [c_4566]		-0.464914	0.386019
	Unknown protein encoded by prophage [c_1506]		-0.46429	0.272442
	Conserved hypothetical protein [c_4351]		-0.461852	0.351964
ECs1768	hypothetical protein [ECs1768]		-0.459378	0.418723
scpA	methylmalonyl-CoA mutase [b2917]		-0.459139	0.359426
ytfT	putative transport system permease protein [b4230]		-0.459042	0.38665
ECs1401	hypothetical protein [ECs1401]		-0.456697	0.646509
hcaE	large terminal subunit of phenylpropionate dioxygenase [b2538]		-0.455284	0.28142
yajI	orf, hypothetical protein [b0412]		-0.454779	0.313336
fbaB	orf, hypothetical protein [b2097]		-0.452242	0.530397
Z0893	putative glutamate mutase subumit E [Z0893]		-0.451484	0.310493
ECs1629	terminase small subunit [ECs1629]		-0.450894	0.283989
tdcB	threonine dehydratase, catabolic [b3117]		-0.445405	0.99832
yecH	orf, hypothetical protein [b1906]		-0.443573	0.567739
	Hypothetical protein [c_4745]		-0.440987	0.309455
ybbY	putative transport [b0513]		-0.438995	0.275165
gatZ	Putative tagatose 6-phosphate kinase gatZ [c_2620]		-0.437464	0.328848
ydiL	orf, hypothetical protein [b1689]		-0.436842	0.291352
cmtB	PTS system, mannitol-specific enzyme II component, cryptic [b2934]		-0.436665	0.852893
ECs1616	hypothetical protein [ECs1616]		-0.43104	0.486648
Z2510	putative transcriptional repressor [Z2510]		-0.430095	0.367949
yjeH	putative transport [b4141]		-0.427567	0.279266
entA	2,3-dihydro-2,3-dihydroxybenzoate dehydrogenase, enterochelin biosynthesis [b0596]		-0.426687	0.706987
oprR	Hypothetical transcriptional regulator ycjZ [c_1938]		-0.42639	0.313012
ybdB	Hypothetical protein ybdB [c_0684]		-0.423956	0.631022
	putative galactosamine-6-phosphate isomerase [Z4495]		-0.41855	0.497295
ddpC	putative transport protein [b1485]		-0.416288	0.59083
Z1458	unknown protein encoded by bacteriophage BP-933W [Z1458]		-0.408621	0.518848
wcaI	putative colanic biosynthesis glycosyl transferase [b2050]		-0.408027	0.69746
ECs1393	hypothetical protein [ECs1393]		-0.403839	0.700212
	Hypothetical protein [c_0079]		-0.400485	0.30945
ECs2644	putative tail tube protein [ECs2644]		-0.39936	0.382102
ECs1190	replication protein P [ECs1190]		-0.399219	0.721032
ECs0636	hypothetical protein [ECs0636]		-0.399012	0.670664
entE	2,3-dihydroxybenzoate-AMP ligase [b0594]		-0.387538	0.714072
intE	prophage e14 integrase [b1140]		-0.385346	0.562884
yicE	putative transport protein [b3654]		-0.384101	0.738166
fliG	flagellar biosynthesis, component of motor switching and energizing, enabling rotation and determining its direction [b1939]		-0.377279	0.412496
flhB	putative part of export apparatus for flagellar proteins [b1880]		-0.375072	0.526122
	Hypothetical protein [c_0260]		-0.370306	0.338294
yidF	putative transcriptional regulator [Z5169]		-0.367624	0.37306
sitB	SitB protein [c_1599]		-0.365759	0.293153
carB	carbamoyl-phosphate synthase large subunit [b0033]		-0.364681	0.443807
ydeM	putative enzyme [b1497]		-0.364248	0.470218
essD	orf, hypothetical protein [b0554]		-0.362412	0.338342
ECs1505	hypothetical protein [ECs1505]		-0.362367	0.627089
	Putative c4-dicarboxylate transport transcriptional Regulatory protein [c_5040]		-0.355421	0.458651
yeiA	putative oxidoreductase [b2147]		-0.348376	0.528884
ECs3384	putative anaerobic dimethyl sulfoxide reductase chain A precursor [ECs3384]		-0.344622	0.515275
	Hypothetical protein [c_1498]		-0.343357	0.677843
lacY	sucrose transport protein [ECs3241]		-0.342794	0.479474
ECs1941	putative transcriptional regulator [ECs1941]		-0.335732	0.340959
ddpA	putative hemin-binding lipoprotein [b1487]		-0.334905	0.396669
ECs4997	translational regulator [ECs4997]		-0.331089	0.513558
fliN	flagellar biosynthesis, component of motor switch and energizing, enabling rotation and determining its direction [b1946]		-0.327185	1.08272
	hypothetical protein [ECs5338]		-0.326735	1.3241
ulaC	putative PTS system enzyme II A component [b4195]		-0.323545	0.635631
ybdB	orf, hypothetical protein [Z0739]		-0.316186	0.571638
	Hypothetical protein [c_0864]		-0.315361	0.307686
fliJ	flagellar fliJ protein [b1942]		-0.312569	0.431637
ECs3733	type III secretion protein EivG [ECs3733]		-0.311894	0.630452
Z4105	putative transport protein [Z4105]		-0.309438	0.847299
fadH	putative NADPH dehydrogenase [b3081]		-0.309424	0.46951
ansA	L-asparaginase I [c_2171]		-0.30919	0.45219
yhaM	orf, hypothetical protein [b3108]		-0.308722	0.35666
ybdA	Hypothetical membrane protein P43 [c_0678]		-0.305748	0.555433
flgI	homolog of Salmonella P-ring of flagella basal body [b1080]		-0.303867	0.441621
ECs2140	efflux pump for cysteine biosynthetic pathway intermediates [ECs2140]		-0.296531	0.429656
entB	2,3-dihydro-2,3-dihydroxybenzoate synthetase, isochroismatase [b0595]		-0.296286	0.660355
fixA	probable flavoprotein subunit, carnitine metabolism [b0041]		-0.296199	0.301654
ytfF	putative transmembrane subunit [b4210]		-0.289488	0.306982
yeiA	putative oxidoreductase [b2147]		-0.283034	0.608844
	Putative ATP-binding protein of ABC transport system [c_3509]		-0.282087	0.667828
yfcP	putative fimbrial-like protein [b2333]		-0.280842	0.34669
ompW	Outer membrane protein W precursor [c_1722]		-0.280621	0.624302
ygjK	Hypothetical protein ygjK precursor [c_3838]		-0.28013	0.502122
dadX	alanine racemase 2, catabolic [b1190]		-0.27756	0.382147
	Hypothetical protein [c_5027]		-0.275703	0.343623
hypD	pleiotrophic effects on 3 hydrogenase isozymes [b2729]		-0.271828	0.529926
ynfE	putative oxidoreductase, major subunit [b1587]		-0.270611	0.539204
yehA	Hypothetical protein yehA precursor [c_2635]		-0.269939	0.345115
ECs1418	hypothetical protein [ECs1418]		-0.268488	0.554068
cysP	thiosulfate binding protein [b2425]		-0.266544	0.552326
ompW	putative outer membrane protein [b1256]		-0.263392	0.630995
yahC	orf, hypothetical protein [b0317]		-0.26311	0.336136
	orf, hypothetical protein [b0332]		-0.259585	0.673092
fliH	flagellar biosynthesis; export of flagellar proteins? [b1940]		-0.259153	0.474734
fadJ	putative enzyme [b2341]		-0.249518	0.440826
	Hypothetical protein [c_4772]		-0.248675	0.364468
	Hypothetical protein [c_1403]		-0.246995	0.351869
	Hypothetical protein yfjX [c_3669]		-0.245126	0.342452
yegE	putative sensor-type protein [b2067]		-0.244551	0.348614
yjcH	Hypothetical protein yjcH [c_5063]		-0.238932	0.77808
	Putative lipase [c_4836]		-0.236955	0.401505
	Putative PTS system IIBC component yfeV [c_2962]		-0.233286	0.799715
ECs4590	EspG protein [ECs4590]		-0.227587	0.512847
cysD	ATP:sulfurylase [b2752]		-0.227196	0.575874
ECs3296	thiosulfate binding protein [ECs3296]		-0.224782	0.683912
ECs5051	acetyl-CoA synthetase [ECs5051]		-0.217265	0.568573
frdA	fumarate reductase, anaerobic, flavoprotein subunit [b4154]		-0.215688	0.728435
cysN	ATP-sulfurylase [b2751]		-0.210842	0.57334
	Hypothetical protein [c_4579]		-0.210735	0.402162
bssR	putative receptor [b0836]		-0.209733	0.988239
ECs3233	putative DNA transfer protein precursor [ECs3233]		-0.208677	0.504785
yjcH	Hypothetical protein yjcH [c_5063]		-0.205466	0.827839
rhtC	orf, hypothetical protein [b3823]		-0.203402	0.510573
yifK	putative amino acid/amine transport protein [b3795]		-0.201789	0.484751
ybdB	orf, hypothetical protein [b0597]		-0.201448	0.633143
	Hypothetical protein [c_2368]		-0.200695	0.340331
	Putative fatty oxidation complex alpha subunit [c_2886]		-0.200459	0.521053
ECs0304	hypothetical protein [ECs0304]		-0.197158	0.573646
entS	putative transport [b0591]		-0.192195	0.602317
yncH	orf, hypothetical protein [b1455]		-0.18697	0.784807
ECs2113	putative type 1 fimbrial protein precursor [ECs2113]		-0.180432	0.733523
ybbZ	Glycerate kinase 1 [c_0628]		-0.179029	0.403802
cvpA	membrane protein required for colicin V production [b2313]		-0.177293	0.438791
	Hypothetical protein [c_4211]		-0.171569	0.363285
ynfF	putative oxidoreductase, major subunit [b1588]		-0.165755	0.675212
acs	acetyl-CoA synthetase [Z5668]		-0.165191	0.525755
acs	acetyl-CoA synthetase [b4069]		-0.164491	0.529046
wcaK	putative galactokinase [Z3209]		-0.161247	0.441559
yjcH	orf, hypothetical protein [b4068]		-0.156557	0.774795
cvpA	membrane protein required for colicin V production [Z3575]		-0.156282	0.474779
yjcH	orf, hypothetical protein [Z5667]		-0.155537	0.799659
ECs1072	hypothetical protein [ECs1072]		-0.154816	0.393354
ttdB	L-tartrate dehydratase, subunit B [b3062]		-0.15355	0.828757
lomW	putative outer membrane protein Lom precursor of [Z1489]		-0.147654	0.547386
Z3916	orf Other or unknown [Z3916]		-0.144355	0.541611
Z3099	putative DNA packaging protein of prophage CP-933U [Z3099]		-0.14216	0.535538
yeiA	putative oxidoreductase [b2147]		-0.131408	0.48523
ECs5050	hypothetical protein [ECs5050]		-0.130718	0.777275
Z5491	orf hypothetical protein in IS [Z5491]		-0.121192	0.617215
ECs4558	type III secretion system EscD protein [ECs4558]		-0.11901	0.630003
yjcH	Hypothetical protein yjcH [c_5063]		-0.116901	0.784434
ECs3735	hypothetical protein [ECs3735]		-0.113933	0.662445
	Putative dehydrogenase [c_4828]		-0.111576	0.519704
	Hypothetical protein [c_5170]		-0.110061	0.441459
Z0979	putative tail component of prophage CP-933K [Z0979]		-0.107705	0.442118
ECs3197	membrane protein required for colicin V production [ECs3197]		-0.101799	0.458751
fepC	ATP-binding component of ferric enterobactin transport [Z0729]		-0.0978899	0.371016
fadI	putative acyltransferase [Z3605]		-0.0935826	0.550243
actP	putative transport protein [Z5666]		-0.0928515	0.823438
cusC	Probable outer membrane lipoprotein cusC precursor [c_0658]		-0.0921703	0.809633
fadI	putative acyltransferase [b2342]		-0.0742517	0.52874
purE	phosphoribosylaminoimidazole carboxylase = AIR carboxylase, catalytic subunit [b0523]		-0.0728559	0.812492
purM	phosphoribosylaminoimidazole synthetase = AIR synthetase [b2499]		-0.0707527	1.02384
yjcH	Hypothetical protein yjcH [c_5063]		-0.0705861	0.703073
purH	phosphoribosylaminoimidazolecarboxamide formyltransferase = AICAR formyltransferase IMP cyclohydrolase [Z5583]		-0.0695795	1.0264
glpC	sn-glycerol-3-phosphate dehydrogenase [b2243]		-0.0670396	0.543088
yecH	Hypothetical protein yecH [c_2322]		-0.055635	0.576958
ECs3227	long-chain fatty acid transport protein FadL [ECs3227]		-0.0552179	0.537993
	Putative capsid protein of prophage [c_1499]		-0.0507275	0.453729
tauA	Taurine-binding periplasmic protein precursor [c_0472]		-0.0496986	0.591281
yahI	putative kinase [b0323]		-0.0492735	0.538783
ECs5087	periplasmic binding protein component of Pn transporter [ECs5087]		-0.046331	0.526724
yjcH	Hypothetical protein yjcH [c_5063]		-0.0257168	0.697819
	Putative symporter yjcG [c_5062]		-0.0250281	0.734786
	Hypothetical protein [c_0638]		-0.0220549	0.543052
purC	phosphoribosylaminoimidazole-succinocarboxamide synthetase = SAICAR synthetase [b2476]		-0.0196122	0.560284
ECs3966	putative enzyme [ECs3966]		-0.0181817	0.462389
tdcC	anaerobically inducible L-threonine, L-serine permease [b3116]		-0.0175742	0.83842
ydeO	putative ARAC-type regulatory protein [b1499]		-0.0151244	0.507167
	putative L-serine dehydratase [b3111]		-0.0142328	0.580246
yjjW	putative activating enzyme [Z5981]		-0.00940479	0.497404
mmuP	putative amino acid/amine transport protein [b0260]		-0.00779488	0.614339
garD	putative hydrolase [b3128]		0.00905439	0.741898
astA	orf, hypothetical protein [b1747]		0.0189506	0.761317
fdnH	formate dehydrogenase-N, nitrate-inducible, iron-sulfur beta subunit [b1475]		0.0267832	0.518513
	predicted protein []		0.0280118	0.714306
idnO	5-keto-D-gluconate 5-reductase [b4266]		0.0293707	0.725854
actP	putative transport protein [ECs5049]		0.0315435	0.733937
ymdE	orf, hypothetical protein [b1028]		0.0344426	0.653366
prpE	Propionate--CoA ligase [c_0454]		0.0402204	0.645432
	orf, hypothetical protein [b3489]		0.042102	0.511379
	Hypothetical protein [c_4021]		0.0468523	0.638852
cysU	sulfate, thiosulfate transport system permease T protein [b2424]		0.0530926	0.744892
ansB	periplasmic L-asparaginase II [b2957]		0.057581	0.776211
yifK	putative amino acid/amine transport protein [b3795]		0.0600274	0.632749
yhaG	D-galactarate dehydratase [c_3883]		0.0604172	0.589674
	Putative peptide/polyketide synthetase protein [c_2427]		0.0606079	0.462498
yjcD	orf, hypothetical protein [b4064]		0.0609178	0.654608
ymgI	hypothetical protein [b4593]		0.0627772	0.639487
cysP	Thiosulfate-binding protein precursor [c_2959]		0.0641334	0.631486
purN	phosphoribosylglycinamide formyltransferase 1 [b2500]		0.0642522	0.915751
actP	putative transport protein [b4067]		0.0664933	0.75796
fadL	Long-chain fatty acid transport protein precursor [c_2889]		0.0785401	0.504037
	hypothetical protein [ECs3856]		0.079062	0.693448
yehD	Hypothetical protein yehD precursor [c_2638]		0.0880142	0.4714
cysA	Sulfate transport ATP-binding protein cysA [c_2956]		0.0897787	0.520618
intN	partial integrase for prophage CP-933N [Z1764]		0.0930158	0.600196
ECs2164	putative minor tail protein [ECs2164]		0.097029	0.637713
fadB	4-enzyme protein: 3-hydroxyacyl-CoA dehydrogenase 3-hydroxybutyryl-CoA epimerase; delta [Z5367]		0.100677	0.860681
purH	phosphoribosylaminoimidazolecarboxamideformyltransferase = AICAR formyltransferase; IMP cyclohydrolase [b4006]		0.102345	0.951882
	Hypothetical protein yeeV [c_0269]		0.10472	0.397174
ECs0306	putative oxidoreductase [ECs0306]		0.107207	0.538466
ECs1836	anthranilate synthase component I [ECs1836]		0.107648	0.742083
fdnG	formate dehydrogenase-N, nitrate-inducible, alpha subunit [b1474]		0.112596	0.604925
Z2092	unknown protein encoded within prophage CP-933O [Z2092]		0.114233	0.567482
ynfG	putative oxidoreductase, Fe-S subunit [b1589]		0.116136	0.554029
cysH	3-phosphoadenosine 5-phosphosulfate reductase [b2762]		0.119135	0.896542
	high-affinity L-arabinose transport system; membrane protein, fragment 1 [b1899]		0.120007	0.732688
Z0947	unknown protein encoded by prophage CP-933K [Z0947]		0.136294	0.394093
yghT	orf, hypothetical protein [b2986]		0.145531	0.358879
frdB	fumarate reductase, anaerobic, iron-sulfur protein subunit [b4153]		0.146358	0.738634
frdC	fumarate reductase, anaerobic, membrane anchor polypeptide [b4152]		0.151748	0.687183
	Hypothetical protein [c_1781]		0.157628	0.585385
ECs1185	putative cI repressor protein [ECs1185]		0.163136	0.811229
garK	orf, hypothetical protein [b3124]		0.163335	0.482953
fadB	Fatty oxidation complex alpha subunit [c_4793]		0.165321	0.883173
	Succinylglutamic semialdehyde dehydrogenase [c_2146]		0.169773	0.962833
Z6021	orf, hypothetical protein [Z6021]		0.173671	0.646514
Z0336	putative regulatory protein encoded in prophage CP-933I [Z0336]		0.177875	0.469039
ECs1391	BfpM-like protein [ECs1391]		0.182102	0.474282
ydcH	orf, hypothetical protein [b1426]		0.191463	0.543513
yjjI	orf, hypothetical protein [b4380]		0.19491	0.676872
fadB	4-enzyme protein: 3-hydroxyacyl-CoA dehydrogenase; 3-hydroxybutyryl-CoA epimerase; delta [b3846]		0.204161	0.829496
ECs1404	hypothetical protein [ECs1404]		0.205077	0.637597
	anthranilate synthase component I [Z2546]		0.208485	0.477772
fadB	Fatty oxidation complex alpha subunit [c_4793]		0.219169	0.912197
fadB	Fatty oxidation complex alpha subunit [c_4793]		0.221666	0.831537
ECs0223	putative ATP-dependent Clp proteinase ATP-binding chain [ECs0223]		0.223681	0.80502
[truncated: 1,259 more rows]
